# Supplementary material for: Chemogenomic and transcriptome analysis identifies mode of action of the chemosensitizing agent CTBT (7-chlorotetrazolo[5,1-c]benzo[1,2,4]triazine)
Source: BMC Genomics. 2010 Mar 4;11:153. doi: 10.1186/1471-2164-11-153 (PMC2841119; doi:10.1186/1471-2164-11-153)
Supplement: Additional file 3 — Cluster data for figure S1. Contains the text information to reconstruct figure S1 with TreeView. [file 1471-2164-11-153-S3.CDT]

YORF	NAME	GWEIGHT	Average_5	Average_10	Average_20	Average_40	Mito	ribosome_biogenesis	cell_redox_homeostasis	response_to_stress	peroxidase_activity	oxidoreductase_activity
YOL165C	AAD15	1	1.117764	0	0	1.612912	0	0	0	0	0	X
YDL160C	DHH1	1	0.630143	X01452	0	1.05526	0	0	0	0	0	0
YKL091C		1	X03037	X01236	0	1.72787	0	0	0	0	0	0
YPR202W		1	0.107759	0.114639	0	1.032971	0	0	0	0	0	0
YLR465C	BSC3	1	X83262	0.100599	0	1.328766	0	0	0	0	0	0
YDL126C	CDC48	1	0	0	0	1.213756	0	0	0	0	0	0
YPL250C	ICY2	1	0.190374	-0.160664	0	1.579499	0	0	0	0	0	0
YPL091W	GLR1	1	0	0	0	1.114303	X	0	0	X	0	X
YOR374W	ALD4	1	0.54055	1.113491	0	1.665712	X	0	0	0	0	X
YLR109W	AHP1	1	0.487517	0.806069	0.368335	1.09856	0	0	X	X	X	X
YFL041W	FET5	1	0.17507	0.478907	0	1.20818	0	0	0	0	0	X
YCR011C	ADP1	1	0	0.686788	0	1.146424	0	0	0	0	0	0
YKL142W	MRP8	1	0	0.547792	0	1.08366	0	0	0	0	0	0
YDL204W	RTN2	1	0.138143	0.752758	0	1.573817	0	0	0	0	0	0
YOL052C-A	DDR2	1	0	1.009101	0	2.611785	0	0	0	X	0	0
YLR178C	TFS1	1	-0.192013	0.985021	0	2.547878	0	0	0	0	0	0
YNL036W	NCE103	1	0	2.012591	0	2.528513	0	0	0	X	0	0
YML089C		1	0	1.979587	0	1.613068	0	0	0	0	0	0
YMR173W-A		1	1.952328	2.086539	1.639951	2.359223	0	0	0	0	0	0
YMR173W	DDR48	1	2.273564	2.150541	2.190778	2.668941	0	0	0	X	0	0
YPL022W	RAD1	1	0.695236	0.872309	0.659497	1.070094	0	0	0	X	0	0
YML131W		1	2.388082	3.055874	2.956768	2.818537	0	0	0	X	0	0
YKR066C	CCP1	1	2.414456	3.162741	3.255988	3.160589	X	0	0	X	X	X
YHR008C	SOD2	1	1.885376	2.516221	2.249313	2.091998	X	0	0	X	0	X
YDR513W	GRX2	1	1.445576	1.898215	1.819985	1.743784	X	0	X	X	X	X
YNL134C		1	1.358789	1.517931	1.619268	1.664353	0	0	0	0	0	X
YBR244W	GPX2	1	2.666932	3.039312	3.064628	3.149406	0	0	0	X	X	X
YBL064C	PRX1	1	2.75767	3.005997	3.751277	3.404363	X	0	X	X	X	X
YHR106W	TRR2	1	2.356139	2.376021	2.984726	2.880223	X	0	X	X	0	X
YDL124W		1	0.852964	1.729117	1.842818	1.819793	0	0	0	X	0	X
YER052C	HOM3	1	0.474836	1.163416	1.068553	1.239161	0	0	0	0	0	0
YGR243W	FMP43	1	0.660369	1.196905	1.353831	1.337206	X	0	0	0	0	0
YDL025C		1	0.886145	1.401761	1.191732	1.489399	0	0	0	0	0	0
YCL008C	STP22	1	0.697539	1.152022	1.080277	1.066514	0	0	0	0	0	0
YGR209C	TRX2	1	1.480193	2.186507	2.191888	2.512339	0	0	X	X	0	X
YDR453C	TSA2	1	1.735196	2.993645	3.010007	3.415087	0	0	X	X	X	X
YLL051C	FRE6	1	0.511626	1.057551	0.895935	1.344565	0	0	0	0	0	X
YKL051W	SFK1	1	0.367792	0.88715	0.922017	1.29074	0	0	0	0	0	0
YNL234W		1	0.601719	1.07191	0.555026	0.881152	0	0	0	X	0	0
YFL056C	AAD6	1	1.537311	2.926739	2.228145	2.19024	0	0	0	0	0	X
YDR171W	HSP42	1	0.834563	1.318861	1.06537	1.078752	0	0	0	X	0	0
YOL150C		1	2.128284	2.692882	2.191646	1.958046	0	0	0	0	0	0
YGR197C	SNG1	1	0.623912	1.041259	0.738335	0.522113	0	0	0	0	0	0
YOL118C		1	X29516	1.055618	0.568387	0.695714	0	0	0	0	0	0
YDR032C	PST2	1	0.185414	1.104828	0.940254	0.847028	X	0	0	0	0	0
YDR487C	RIB3	1	0.193449	1.070144	0.87199	0.824422	X	0	0	0	0	0
YJR122W	IBA57	1	0.541648	1.117402	0.78111	0.637694	X	0	0	0	0	0
YHR179W	OYE2	1	1.023979	2.452693	1.310995	1.1791	X	0	0	0	0	X
YGR048W	UFD1	1	X42368	1.023038	0.81294	0.559713	0	0	0	0	0	0
YOL122C	SMF1	1	0.490781	1.209859	0.922663	0.486549	0	0	0	0	0	0
YBR243C	ALG7	1	0	1.580504	1.588976	1.603983	0	0	0	0	0	0
YJL020C	BBC1	1	0.105373	1.000814	0.947404	1.019263	0	0	0	0	0	0
YNL241C	ZWF1	1	0	1.758139	1.541184	1.865571	0	0	0	X	0	X
YJR073C	OPI3	1	-X4634	1.219392	0.844219	0.989342	X	0	0	0	0	0
YGR040W	KSS1	1	0	1.061355	0.707139	1.195281	0	0	0	0	0	0
YHR029C	YHI9	1	X25937	1.113426	0.584811	1.221414	0	0	0	X	0	0
YKL151C		1	-0.091608	0.762702	0.694066	1.53977	0	0	0	X	0	0
YML100W	TSL1	1	0	0.73537	0.782662	1.666485	0	0	0	X	0	0
YDR258C	HSP78	1	-0.001608	0.922475	1.162331	1.430836	X	0	0	X	0	0
YJL066C	MPM1	1	-0.020907	0.879082	0.998604	1.591778	X	0	0	0	0	0
YGL039W		1	1.172303	1.360674	2.028461	1.319584	0	0	0	0	0	X
YJR155W	AAD10	1	1.456182	1.728175	2.411778	1.540914	0	0	0	0	0	X
YLR460C		1	0.946629	0.833003	1.628072	0.919931	0	0	0	0	0	0
YNL331C	AAD14	1	1.444937	2.132713	2.990159	2.272749	0	0	0	0	0	X
YHR015W	MIP6	1	0.902336	1.083392	1.41706	1.244759	0	0	0	0	0	0
YLR164W		1	0.789819	0.783154	1.529912	1.073438	0	0	0	0	0	0
YJL048C	UBX6	1	1.011722	0.938847	1.787256	1.439344	0	0	0	0	0	0
YMR318C	ADH6	1	0.550843	0.988778	1.185575	0.703974	0	0	0	0	0	X
YKR067W	GPT2	1	0.551586	1.083611	1.362787	0.859218	0	0	0	0	0	0
YDL222C	FMP45	1	X06114	0.515549	1.006886	0.549749	X	0	0	0	0	0
YPL004C	LSP1	1	0.115789	0.466377	1.07239	0.812546	X	0	0	X	0	0
YGR250C		1	0.678867	0.650654	0.946576	1.147572	0	0	0	0	0	0
YBL075C	SSA3	1	0.558335	0.631713	1.109036	1.039222	0	0	0	X	0	0
YFL042C		1	0.38547	0.598654	0.805616	1.027968	0	0	0	0	0	0
YML029W	USA1	1	0.632814	1.141088	1.686543	1.894148	0	0	0	0	0	0
YHR138C		1	X78862	0.528711	0.867118	1.138727	0	0	0	0	0	0
YBR269C	FMP21	1	0.39174	X20152	0.719801	1.010734	X	0	0	0	0	0
YGL229C	SAP4	1	0.308306	X56549	0.978449	1.038396	X	0	0	0	0	0
YCR021C	HSP30	1	0.574706	1.834719	2.350633	2.087133	0	0	0	X	0	0
YDR533C	HSP31	1	0.862117	2.042922	2.499124	2.620701	0	0	0	0	0	0
YMR171C	EAR1	1	0.329936	0.85223	1.243774	1.187152	0	0	0	0	0	0
YLL055W	YCT1	1	0.35234	0.79474	1.199292	1.164931	0	0	0	0	0	0
YKL194C	MST1	1	X24148	0.757978	1.107663	1.125914	X	0	0	0	0	0
YKR076W	ECM4	1	0.392619	1.589917	1.61267	1.929177	0	0	0	0	0	0
YKL103C	LAP4	1	X385	1.653582	2.029935	2.094758	0	0	0	0	0	0
YJL164C	TPK1	1	X9951	1.45129	1.78088	1.768905	0	0	0	0	0	0
YGR194C	XKS1	1	0.118151	0.729096	0.73257	1.049571	0	0	0	0	0	0
YIL033C	BCY1	1	X04856	0.803757	1.042793	1.320723	0	0	0	0	0	0
YGR226C		1	0	0.816017	0.967282	1.206376	0	0	0	0	0	0
YKR049C	FMP46	1	0.001147	0.645626	1.075602	1.113109	X	0	0	0	0	X
YER053C	PIC2	1	-0.060147	0.999817	2.011167	1.613604	X	0	0	0	0	0
YAL067C	SEO1	1	0	0.866204	1.349978	1.108825	0	0	0	0	0	0
YOL153C		1	0	0.549631	1.312067	1.343343	0	0	0	0	0	0
YCL042W		1	0.096862	0.610327	1.681001	1.637098	0	0	0	0	0	0
YER067W		1	0.689604	1.126322	3.324354	3.322625	0	0	0	0	0	0
YMR315W		1	0.166575	0.400009	1.414138	1.260757	0	0	0	0	0	0
YLR306W	UBC12	1	0.139706	0.380802	1.519294	1.510454	0	0	0	0	0	0
YJL016W		1	0.091859	0.44283	0.792713	1.058677	0	0	0	0	0	0
YNL045W	LAP2	1	0.102234	0.520699	0.885095	1.041369	0	0	0	0	0	0
YMR175W	SIP18	1	0.125569	0.312713	0.91081	1.155151	0	0	0	X	0	0
YMR106C	YKU80	1	0.166056	0.387841	0.850273	1.021035	0	0	0	X	0	0
YLR177W		1	0.417846	0.496065	1.235666	0.951346	0	0	0	0	0	0
YIL116W	HIS5	1	0.410661	0.429256	1.170551	0.997509	0	0	0	0	0	0
YGR104C	SRB5	1	0.372686	0.555344	1.414543	1.227793	0	0	0	0	0	0
YPR067W	ISA2	1	0.40069	0.41095	1.046985	0.898189	X	0	0	0	0	0
YFR017C		1	0.18816	0.745257	1.410048	1.265157	0	0	0	0	0	0
YIL113W	SDP1	1	X10042	0.835281	1.487386	1.264066	0	0	0	0	0	0
YHL021C	AIM17	1	0.407765	1.389347	2.914376	2.61177	X	0	0	0	0	0
YHR087W	RTC3	1	X62252	1.52942	3.217506	3.11313	0	0	0	0	0	0
YKL035W	UGP1	1	0.180465	0.519633	1.383386	1.175045	0	0	0	0	0	0
YKR011C		1	0.319636	0.412741	0.959382	1.05396	0	0	0	0	0	0
YGR248W	SOL4	1	0.871039	1.251792	2.610988	2.9501	0	0	0	0	0	0
YOR120W	GCY1	1	0.375661	0.74893	1.574019	1.461653	0	0	0	X	0	X
YGL037C	PNC1	1	0.417606	0.971294	2.019494	1.945756	0	0	0	0	0	0
YOL048C	RRT8	1	X89737	0.625133	1.228774	1.205699	0	0	0	0	0	0
YGR008C	STF2	1	0.773864	1.427113	2.616906	2.490914	X	0	0	X	0	0
YGL121C	GPG1	1	0	X15562	0.493307	1.355197	0	0	0	0	0	0
YLR134W	PDC5	1	0.199343	X89151	0.68843	1.373178	0	0	0	0	0	0
YER054C	GIP2	1	0	-0.103373	0.503965	1.168877	0	0	0	0	0	0
YCL035C	GRX1	1	-X01099	-0.006997	0.706802	1.018827	0	0	X	X	X	X
YMR251W-A	HOR7	1	-0.459609	X2164	1.0089	1.132706	0	0	0	X	0	0
YJL079C	PRY1	1	-0.389436	0.081093	1.145711	1.338043	0	0	0	0	0	0
YLR327C	TMA10	1	-X37056	0.192027	1.091808	1.194751	0	0	0	0	0	0
YNL200C		1	-X64447	0.557752	1.557305	1.577513	0	0	0	0	0	0
YNL305C		1	-0.076057	0.499767	1.037166	1.00568	0	0	0	0	0	0
YLL023C		1	-0.109564	0.495787	1.239534	1.084936	0	0	0	0	0	0
YKL100C		1	0.055874	X9458	1.405429	0.936338	0	0	0	0	0	0
YPL123C	RNY1	1	-0.114868	X60894	1.58777	1.254952	0	0	0	0	0	0
YGL096W	TOS8	1	0	0.394352	1.884511	1.584291	0	0	0	0	0	0
YNL058C		1	0.167012	0.141903	1.100941	0.888714	0	0	0	0	0	0
YHR104W	GRE3	1	0.333121	0.065024	1.474975	1.325001	0	0	0	X	0	X
YIL111W	COX5B	1	0.118926	0.139843	1.146774	1.160304	X	0	0	0	0	X
YCL039W	GID7	1	0	0	1.287889	1.059466	0	0	0	0	0	0
YLR218C		1	0	0.036514	1.002927	0.997132	0	0	0	0	0	0
YIR039C	YPS6	1	0	0.037364	1.515198	1.373878	0	0	0	0	0	0
YER066C-A		1	-0.110205	0.353633	1.871297	1.890572	0	0	0	0	0	0
YHR049C-A		1	-X13459	0.311716	2.191475	2.223464	0	0	0	0	0	0
YHR209W	CRG1	1	-0.081522	0.097368	0.837574	1.018201	0	0	0	0	0	0
YBL022C	PIM1	1	0	0.339851	1.269736	1.796441	X	0	0	0	0	0
YOL047C		1	0	0	1.693804	2.506563	0	0	0	0	0	0
YBR054W	YRO2	1	-0.119835	-0.046146	0.909269	1.145659	X	0	0	0	0	0
YKL087C	CYT2	1	1.495484	1.441872	1.559999	1.35132	X	0	0	0	0	0
YOR028C	CIN5	1	1.827512	1.497263	1.596723	1.395439	0	0	0	X	0	0
YJL101C	GSH1	1	1.203542	1.205593	1.285036	0.963531	0	0	0	X	0	0
YOR320C	GNT1	1	1.436293	1.304574	1.065638	1.138363	0	0	0	0	0	0
YKL043W	PHD1	1	1.458139	1.004257	1.069496	1.145661	0	0	0	0	0	0
YGL038C	OCH1	1	1.14056	0.820385	0.756876	0.66775	0	0	0	0	0	0
YLR297W		1	1.21565	1.076946	0.498457	0.894616	0	0	0	0	0	0
YKR061W	KTR2	1	0.806261	1.149124	0.524693	0.692646	0	0	0	0	0	0
YIL168W		1	2.322119	2.057342	1.433151	0.919475	0	0	0	0	0	0
YLR108C		1	2.435137	2.577918	1.503775	1.270096	0	0	0	0	0	0
YIL167W	SDL1	1	2.62787	2.451164	1.270759	1.097723	0	0	0	0	0	0
YDL182W	LYS20	1	2.010389	2.552807	1.644283	1.042078	X	0	0	0	0	0
YLR346C		1	1.200408	0.664392	0.511635	0	0	0	0	0	0	0
YMR120C	ADE17	1	1.24222	0.893763	0.565671	-0.008991	0	0	0	0	0	0
YDR132C		1	2.674983	2.459418	1.273608	0	0	0	0	0	0	0
YJR048W	CYC1	1	1.394454	1.860132	0.831729	0	X	0	0	0	0	0
YOL151W	GRE2	1	2.593378	3.660151	2.897683	0	0	0	0	X	0	X
YOR226C	ISU2	1	2.431573	2.803635	1.904546	0	X	0	0	0	0	0
YDL131W	LYS21	1	0.896741	1.796316	0.745048	0.466821	0	0	0	0	0	0
YNL260C		1	1.060554	1.158639	X66414	0.473273	0	0	0	0	0	0
YOL029C		1	0.748705	1.258171	0.184775	0.385878	0	0	0	0	0	0
YFL057C	AAD16	1	1.098921	2.532299	0	1.549887	0	0	0	0	0	X
YHR178W	STB5	1	0.842567	1.699128	0	0.779599	0	0	0	X	0	0
YKR071C	DRE2	1	0.590205	1.080809	0.309893	-0.0791	X	0	0	0	0	0
YKL071W		1	0.932307	2.501621	0	0	0	0	0	0	0	0
YLL060C	GTT2	1	2.300763	3.794244	0	0	X	0	0	0	0	0
YDR353W	TRR1	1	1.828229	3.164543	0	0	0	0	X	X	0	X
YJL009W		1	0	1.028987	0	-0.381378	0	0	0	0	0	0
YLR432W	IMD3	1	0	1.030384	0	-0.138492	0	0	0	0	0	X
YIL145C	PAN6	1	0	1.131605	-0.186112	-0.1687	0	0	0	0	0	0
YDL029W	ARP2	1	0	1.477167	0	0	X	0	0	0	0	0
YIL142W	CCT2	1	0	1.152814	0	-0.074052	0	0	0	0	0	0
YCR106W	RDS1	1	0	1.039647	0.021119	0.090521	0	0	0	0	0	0
YGR088W	CTT1	1	0	1.280044	0	0	0	0	0	X	X	X
YDL022W	GPD1	1	0	1.627044	0	0	0	0	0	X	0	X
YDL020C	RPN4	1	0	1.215207	0	0	0	0	0	X	0	0
YOR041C		1	0	1.299666	0.380109	0	0	0	0	0	0	0
YHL034C	SBP1	1	0	1.230164	0.138478	X42205	0	0	0	X	0	0
YML004C	GLO1	1	0	1.091707	0.628901	0.719207	0	0	0	0	0	0
YGL253W	HXK2	1	0	1.307259	0.694581	0.780367	X	0	0	0	0	0
YGR132C	PHB1	1	0	1.107918	0.595129	0.659707	X	0	0	0	0	0
YFR024C-A	LSB3	1	0	1.207097	0.620578	0.621122	X	0	0	0	0	0
YBR256C	RIB5	1	0.003533	1.08151	0.356139	0.666598	0	0	0	0	0	0
YJL063C	MRPL8	1	-X74461	1.068014	0.384081	0.410908	X	0	0	0	0	0
YIL154C	IMP2'	1	0.089652	1.139137	0.656198	0.470873	0	0	0	X	0	0
YIL153W	RRD1	1	0	1.051358	0.505996	0.452484	0	0	0	X	0	0
YAL005C	SSA1	1	0	1.057356	0.542316	0.391883	0	0	0	X	0	0
YOL038W	PRE6	1	0.156377	1.392589	0.499492	0.350016	X	0	0	0	0	0
YER021W	RPN3	1	0.109865	1.010728	0.448632	0.32176	0	0	0	0	0	0
YOL028C	YAP7	1	0	1.607461	0.414246	0.562795	0	0	0	0	0	0
YCR102C		1	0	2.341234	0	1.431565	0	0	0	0	0	0
YOL062C	APM4	1	0	1.104553	0	0.598994	0	0	0	0	0	0
YOL016C	CMK2	1	0	1.092333	0	0.572831	0	0	0	0	0	0
YHR030C	SLT2	1	0	1.291511	0	0.587948	0	0	0	X	0	0
YFL011W	HXT10	1	0	1.341248	0	0.607006	X	0	0	0	0	0
YOR187W	TUF1	1	0	1.022341	0	0.367017	X	0	0	0	0	0
YPL202C	AFT2	1	1.083801	0.469153	1.068991	0.851431	X	0	0	X	0	0
YGR052W	FMP48	1	1.075057	X71498	1.233989	0.883887	X	0	0	0	0	0
YNR006W	VPS27	1	1.123955	X62277	0.998559	0.632637	0	0	0	0	0	0
YLR133W	CKI1	1	0.794569	0.327546	1.042602	0.920889	0	0	0	0	0	0
YKR052C	MRS4	1	0.877899	0.594142	1.227998	1.098737	X	0	0	0	0	0
YOR018W	ROD1	1	1.071506	0.794099	1.360742	1.179788	0	0	0	0	0	0
YNR074C	AIF1	1	1.058423	0.842412	1.281731	0.360153	X	0	0	X	0	X
YLR214W	FRE1	1	1.468493	1.015965	1.289318	0.493945	0	0	0	0	0	X
YML116W	ATR1	1	2.193295	1.813655	2.085907	1.253994	0	0	0	0	0	0
YLR163C	MAS1	1	1.00212	0.661639	0.941199	0.495908	X	0	0	0	0	0
YPR065W	ROX1	1	1.214026	0.084584	0.338281	0.4247	0	0	0	0	0	0
YKL162C		1	1.018701	-0.084067	0.820543	0.540861	0	0	0	0	0	0
YLR220W	CCC1	1	1.186875	0	1.00874	0.364078	0	0	0	0	0	0
YJR051W	OSM1	1	1.109543	0	0.766609	0	X	0	0	0	0	X
YBR012W-A		1	1.000773	-0.516893	0	0	0	0	0	0	0	0
YBR059C	AKL1	1	0.432635	0.024793	0.995419	1.080155	0	0	0	0	0	0
YPR160W	GPH1	1	0.366698	-0.113208	1.048573	1.453507	0	0	0	0	0	0
YKL026C	GPX1	1	0.328041	-0.008525	0.791328	1.016422	0	0	0	X	X	X
YML034C-A		1	0.60791	-0.042298	1.036219	0.676208	0	0	0	0	0	0
YPL075W	GCR1	1	0.521926	0.024387	1.046279	0.701766	0	0	0	0	0	0
YNL208W		1	1.130812	0	1.89834	1.607741	0	0	0	0	0	0
YPL171C	OYE3	1	1.357462	0	2.066931	1.983488	0	0	0	0	0	X
YEL039C	CYC7	1	0.519986	0.127272	1.247353	1.080171	X	0	0	0	0	0
YGR130C		1	0.456725	0.108683	1.230608	1.056789	0	0	0	0	0	0
YJR059W	PTK2	1	0.377302	0.097934	1.154993	0.863711	0	0	0	0	0	0
YNR034W	SOL1	1	0.515677	0.11038	1.231339	0.914826	0	0	0	0	0	0
YBR183W	YPC1	1	0.408372	0.045417	1.100656	0.803429	0	0	0	0	0	0
YFL030W	AGX1	1	0.485178	-0.105282	1.090221	0.868601	X	0	0	0	0	0
YDR401W		1	0.586222	0	2.058636	1.70195	0	0	0	0	0	0
YOR161C	PNS1	1	0.316207	-0.051981	1.013346	0.656799	0	0	0	0	0	0
YNL074C	MLF3	1	0.31724	-0.188963	1.019851	0.814694	0	0	0	0	0	0
YGL045W	RIM8	1	0.364205	-0.185534	1.013213	0.763454	0	0	0	0	0	0
YLR416C		1	0	0	1.272571	0.665074	0	0	0	0	0	0
YBL100C		1	0	0	1.09872	0.699792	0	0	0	0	0	0
YPR167C	MET16	1	0	0	1.355027	0.764804	0	0	0	0	0	X
YPR121W	THI22	1	0.323791	0.141989	1.109782	0.676753	0	0	0	0	0	0
YOR273C	TPO4	1	X97704	0.342247	1.336449	0.739593	0	0	0	0	0	0
YGR126W		1	0.352004	0	1.1375	0.543182	0	0	0	0	0	0
YIL172C		1	0.175735	-0.006284	1.108757	0.526481	0	0	0	0	0	0
YHR011W	DIA4	1	X06181	-0.075756	1.310634	0.572263	X	0	0	0	0	0
YHL018W		1	0.17096	-X48679	1.103674	0.421547	0	0	0	0	0	0
YBL067C	UBP13	1	0.315468	-X36019	1.200353	0.494364	0	0	0	0	0	0
YOR081C	TGL5	1	X45165	-X62413	1.122589	0.304018	0	0	0	0	0	0
YMR086W		1	0.780056	-0.35391	1.442612	0	0	0	0	0	0	0
YPL009C		1	0.42767	-X05598	1.009954	0	0	0	0	0	0	0
YOR267C	HRK1	1	0.528753	-0.327026	1.264098	0	0	0	0	0	0	0
YDL240W	LRG1	1	0.707873	-0.373104	1.104882	0	X	0	0	0	0	0
YFL021W	GAT1	1	0.710866	-X47279	1.018191	0	0	0	0	0	0	0
YNL321W	VNX1	1	0.641897	-0.380529	1.05253	0	0	0	0	0	0	0
YPR177C		1	0.491101	-0.452403	1.001127	0	0	0	0	0	0	0
YCR091W	KIN82	1	0.658917	-0.519304	1.07155	0	0	0	0	0	0	0
YIL026C	IRR1	1	0.370405	-0.508673	1.084917	0	0	0	0	0	0	0
YCL020W		1	1.040701	-0.656241	1.163854	0	0	0	0	0	0	0
YCL028W	RNQ1	1	0.805391	-0.907264	1.1853	0	0	0	0	0	0	0
YLR028C	ADE16	1	0.352046	0	1.039808	0	0	0	0	0	0	0
YDR516C	EMI2	1	0.676899	0	1.873066	0	0	0	0	0	0	0
YKR018C		1	0.537903	0	1.330349	0	0	0	0	0	0	0
YOR304W	ISW2	1	0.464429	0	1.174624	0	0	0	0	0	0	0
YLR258W	GSY2	1	0.643846	0.071605	1.415667	0	0	0	0	0	0	0
YFR053C	HXK1	1	0.450074	-0.097677	1.323289	0	X	0	0	0	0	0
YGL197W	MDS3	1	0.377584	0	1.16363	0	X	0	0	0	0	0
YOR389W		1	0.83081	0	1.404963	0	0	0	0	0	0	0
YJL163C		1	0.808179	0	1.576882	0	0	0	0	0	0	0
YEL030W	ECM10	1	0.636808	0	1.05134	0	X	0	0	0	0	0
YAR009C		1	0.780124	-0.100469	1.08178	0	0	0	0	0	0	0
YER172C	BRR2	1	1.006672	-0.012154	1.304578	0	0	0	0	0	0	0
YGR256W	GND2	1	1.050775	0	1.48041	0	0	0	0	0	0	X
YNL173C	MDG1	1	0.868078	0.077468	1.227721	0	0	0	0	0	0	0
YJL042W	MHP1	1	0.885837	0.167383	1.243167	0	0	0	0	0	0	0
YHR048W	YHK8	1	0.848217	0.136203	1.178228	0	0	0	0	0	0	0
YGR112W	SHY1	1	0.88582	0.111466	1.00937	0	X	0	0	0	0	0
YDR074W	TPS2	1	0.548618	0.728181	1.179472	0	X	0	0	X	0	0
YLL026W	HSP104	1	0.525519	1.069059	1.61366	0	0	0	0	X	0	0
YCL040W	GLK1	1	0.460983	1.341645	2.435237	0	0	0	0	0	0	0
YLR345W		1	0.832198	0.542837	1.206818	0	0	0	0	0	0	0
YLR386W	VAC14	1	0.789071	0.348592	1.177797	0	0	0	0	0	0	0
YDR168W	CDC37	1	0.625534	0.480255	1.161908	0	0	0	0	X	0	0
YCR061W		1	X06609	0.469914	1.297216	0	0	0	0	0	0	0
YGR019W	UGA1	1	X0961	0.425127	1.619117	0	0	0	0	0	0	0
YPL247C		1	0.699111	0.545049	1.898651	0	0	0	0	0	0	0
YHR016C	YSC84	1	0.549725	0.694432	1.778391	0	0	0	0	0	0	0
YMR169C	ALD3	1	X17468	X493	1.703805	0	0	0	0	X	0	X
YMR250W	GAD1	1	X06364	0.776448	2.95004	0	0	0	0	X	0	0
YNL160W	YGP1	1	0.199121	0.542767	2.00353	0	0	0	0	X	0	0
YMR261C	TPS3	1	0.077149	X17725	1.248665	0	0	0	0	X	0	0
YHR049W	FSH1	1	-0.11228	0.474649	1.966653	0	0	0	0	0	0	0
YMR105C	PGM2	1	0.0079	0.847103	2.401566	0	0	0	0	0	0	0
YMR024W	MRPL3	1	0	0.561033	1.357321	0	X	0	0	0	0	0
YLR162W		1	0	-0.827389	1.144124	0	0	0	0	0	0	0
YER188W		1	0	-0.656577	1.051059	0	0	0	0	0	0	0
YGL239C		1	0	-0.52017	1.094243	0	0	0	0	0	0	0
YAR010C		1	0	-0.852477	1.978215	0	0	0	0	0	0	0
YHR023W	MYO1	1	0	-0.61885	1.160566	0	0	0	0	0	0	0
YLR174W	IDP2	1	0	-0.818545	1.94822	0	0	0	0	0	0	X
YMR046C		1	0	-0.338793	1.0969	0	0	0	0	0	0	0
YML045W		1	0	-0.492498	1.568188	0	0	0	0	0	0	0
YML040W		1	0	-0.645617	1.801842	0	0	0	0	0	0	0
YPL015C	HST2	1	0.070702	-X36567	1.016484	0	0	0	0	0	0	0
YHR005C	GPA1	1	0.001717	-X70393	1.106515	0	0	0	0	0	0	0
YPR019W	MCM4	1	0	-X4027	1.13473	0	0	0	0	0	0	0
YOL004W	SIN3	1	0	-X21089	1.314573	0	0	0	0	X	0	0
YGR205W		1	0.540905	-0.300582	1.57666	0	0	0	0	0	0	0
YDR380W	ARO10	1	0.533669	-X60403	1.697553	0	0	0	0	0	0	0
YKL036C		1	0.422982	-X81341	1.758939	0	0	0	0	0	0	0
YMR174C	PAI3	1	0.313646	-0.094322	1.353638	0	0	0	0	0	0	0
YPL154C	PEP4	1	0.301033	-0.32206	1.288898	0	X	0	0	X	0	0
YFL012W-A		1	-0.516972	-0.134534	1.32079	0	0	0	0	0	0	0
YER093C-A		1	-0.449149	0	1.022783	0	0	0	0	0	0	0
YGR204W	ADE3	1	0	0	1.095125	0	0	0	0	0	0	X
YBR149W	ARA1	1	0	-0.01129	1.112553	0	0	0	0	0	0	X
YPL018W	CTF19	1	0.009584	-0.074397	1.815669	0	0	0	0	0	0	0
YOR071C	NRT1	1	0	0	1.194215	0	0	0	0	0	0	0
YMR297W	PRC1	1	0	0	1.328293	0	0	0	0	0	0	0
YLR398C	SKI2	1	0	0	1.849382	0	0	0	0	0	0	0
YMR205C	PFK2	1	0	0	1.691809	0	X	0	0	0	0	0
YFL014W	HSP12	1	-X29144	0.001114	2.322106	0	0	0	0	X	0	0
YBR126C	TPS1	1	0	0	1.289785	0	0	0	0	X	0	0
YGR108W	CLB1	1	-0.581988	-1.159381	0.698998	0	0	0	0	0	0	0
YDR161W		1	0	0.679898	-1.166241	-0.85365	0	0	0	0	0	0
YHR170W	NMD3	1	0	1.005336	-0.858453	-0.734076	0	X	0	0	0	0
YOR095C	RKI1	1	-0.453069	0.604814	-1.071146	0	0	0	0	0	0	0
YBL071C		1	0	0	-1.028238	-0.474082	0	0	0	0	0	0
YBL028C		1	0	0	-1.682662	0	0	0	0	0	0	0
YAL013W	DEP1	1	0	0	-1.75418	0	0	0	0	0	0	0
YDR152W	GIR2	1	-0.016626	0.194311	-1.010308	0	0	0	0	0	0	0
YOL077C	BRX1	1	0.059963	0.042167	-1.20773	0	0	X	0	0	0	0
YDL208W	NHP2	1	0	0.023429	-1.318391	0	0	X	0	0	0	0
YEL026W	SNU13	1	0	0	-1.308742	0	0	X	0	0	0	0
YLR197W	NOP56	1	-0.116319	0.037063	-1.120338	0	0	X	0	0	0	0
YLR056W	ERG3	1	-X74744	-X43225	-2.506056	0	0	0	0	0	0	X
YJR070C	LIA1	1	-X95789	-X2806	-1.565895	0	0	0	0	0	0	X
YMR049C	ERB1	1	-0.355743	-0.326601	-1.717292	0	0	X	0	0	0	0
YOR309C		1	-X46748	-0.335556	-1.340103	0	0	0	0	0	0	0
YLR198C		1	-0.336276	-X45564	-1.257009	0	0	0	0	0	0	0
YDR165W	TRM82	1	-0.308706	-X35278	-1.032761	0	0	0	0	0	0	0
YPR187W	RPO26	1	-X37882	-0.163606	-1.055961	0	0	0	0	0	0	0
YDR399W	HPT1	1	-0.582024	-0.194228	-1.627536	0	0	0	0	0	0	0
YAL003W	EFB1	1	-0.641473	-0.027585	-1.192394	0	0	0	0	0	0	0
YOR091W	TMA46	1	-0.46944	0.030347	-1.140908	0	0	0	0	0	0	0
YLR003C	CMS1	1	-0.090852	-0.315601	-1.309469	0	0	X	0	0	0	0
YPL266W	DIM1	1	-0.098789	-0.314857	-1.072979	0	0	X	0	0	0	0
YPL211W	NIP7	1	-X3446	-0.412122	-1.482446	0	0	X	0	0	0	0
YLR009W	RLP24	1	-0.19568	-0.508137	-1.535481	0	0	X	0	0	0	0
YGL029W	CGR1	1	-0.15727	-0.746984	-1.380379	0	0	X	0	0	0	0
YNL141W	AAH1	1	-0.339245	-0.686677	-2.020996	0	0	0	0	0	0	0
YNL113W	RPC19	1	-X63816	-0.625942	-1.530923	0	0	0	0	0	0	0
YPL163C	SVS1	1	-X74901	-0.436638	-1.18294	0	0	0	0	0	0	0
YEL034W	HYP2	1	0	-0.585778	-1.157694	0	X	0	0	0	0	0
YJL148W	RPA34	1	0	-0.572027	-1.334842	0	0	0	0	0	0	0
YIL127C	RRT14	1	0	-0.686672	-1.385419	0	0	0	0	0	0	0
YBR009C	HHF1	1	-0.762341	-0.597954	-1.011078	0	0	0	0	0	0	0
YBL002W	HTB2	1	-0.745301	-0.613829	-1.187635	0	0	0	0	0	0	0
YDR224C	HTB1	1	-0.633721	-0.438554	-1.175034	0	0	0	0	X	0	0
YJL122W	ALB1	1	-0.392267	-0.544071	-1.494199	0	0	X	0	0	0	0
YKR057W	RPS21A	1	-0.450869	-0.351191	-1.111279	0	0	X	0	0	0	0
YJL136C	RPS21B	1	-0.439872	-0.396788	-1.030741	0	0	X	0	0	0	0
YJR063W	RPA12	1	-0.402659	-0.508279	-1.266136	0	0	0	0	0	0	0
YOR210W	RPB10	1	-0.514374	-0.534668	-1.119286	0	0	0	0	0	0	0
YHR143W-A	RPC10	1	-0.531007	-0.578536	-1.243388	0	0	0	0	0	0	0
YLR349W		1	-0.12295	0	-0.747466	-1.051344	0	0	0	0	0	0
YDL051W	LHP1	1	-0.109603	-0.143167	-0.792751	-1.027666	0	0	0	0	0	0
YLR400W		1	0.017411	-X80342	-0.852575	-1.370505	0	0	0	0	0	0
YGR173W	RBG2	1	0.061905	-0.124042	-0.753932	-1.042701	0	0	0	0	0	0
YKL191W	DPH2	1	0.065474	0	-0.543418	-1.059741	0	0	0	0	0	0
YBL087C	RPL23A	1	0.197581	0.039052	-0.725637	-1.275151	0	0	0	0	0	0
YHR089C	GAR1	1	0.144335	0	-0.61006	-1.070276	0	X	0	0	0	0
YCR072C	RSA4	1	0	0	-0.796625	-1.080084	0	X	0	0	0	0
YDR321W	ASP1	1	-X39598	0.158225	-0.791831	-1.081881	0	0	0	0	0	0
YGL225W	VRG4	1	-0.340142	0.17155	-0.831084	-1.104013	X	0	0	0	0	0
YMR143W	RPS16A	1	-X40366	0.033576	-0.594799	-1.063149	0	X	0	0	0	0
YGL078C	DBP3	1	0.436956	0.125504	-1.312721	-1.500281	0	X	0	0	0	0
YNL308C	KRI1	1	0.191449	0.121528	-0.967316	-1.204743	0	X	0	0	0	0
YGL171W	ROK1	1	X94347	0.335649	-0.933861	-1.157918	0	X	0	0	0	0
YDR413C		1	0.090085	0.123899	-1.177389	-1.156108	0	0	0	0	0	0
YOR146W		1	0.003374	0.157253	-1.327523	-1.357556	0	0	0	0	0	0
YOL036W		1	-0.039978	0.051282	-1.140981	-1.328519	0	0	0	0	0	0
YDR465C	RMT2	1	0	0	-0.91709	-1.130228	0	0	0	0	0	0
YNL062C	GCD10	1	-0.059112	0.097349	-0.933181	-1.042022	0	0	0	0	0	0
YOR340C	RPA43	1	0.096293	0.154311	-1.165701	-1.411079	0	0	0	0	0	0
YDR361C	BCP1	1	-0.134068	0.198364	-1.044364	-1.288143	0	X	0	0	0	0
YLR435W	TSR2	1	-0.065814	X2459	-0.90454	-1.052789	0	X	0	0	0	0
YOR294W	RRS1	1	-0.1566	X59179	-1.328679	-1.447129	0	X	0	0	0	0
YHR081W	LRP1	1	-0.043142	0.155779	-0.827178	-1.048389	0	X	0	X	0	0
YPL239W	YAR1	1	-0.008016	0.038306	-0.95431	-1.005316	0	X	0	X	0	0
YCL059C	KRR1	1	0.047784	0.513515	-0.936616	-1.2959	0	X	0	0	0	0
YKR081C	RPF2	1	0.120155	0.58865	-1.133681	-1.232197	0	X	0	0	0	0
YNL248C	RPA49	1	0.110778	0.424086	-1.115701	-1.159281	0	0	0	0	0	0
YOL124C	TRM11	1	0.138628	0.48263	-1.036947	-1.278293	0	0	0	0	0	0
YGR160W		1	X93169	-0.337304	-1.422248	-1.532455	0	0	0	0	0	0
YLR175W	CBF5	1	0.037546	-0.184969	-0.907808	-1.068817	0	X	0	0	0	0
YER126C	NSA2	1	0.132745	-0.062461	-1.013861	-1.164196	0	X	0	0	0	0
YNL207W	RIO2	1	X28047	-X00218	-0.877154	-1.163347	0	X	0	0	0	0
YKL172W	EBP2	1	0.081313	-X75651	-1.169668	-0.982872	0	X	0	0	0	0
YNL110C	NOP15	1	-0.01611	-0.301028	-1.293442	-1.26741	0	X	0	0	0	0
YHR088W	RPF1	1	0.104375	-0.352829	-1.198756	-1.197698	0	X	0	0	0	0
YDR101C	ARX1	1	0.084073	-0.052723	-1.003612	-0.893197	0	X	0	0	0	0
YGR159C	NSR1	1	0.134543	-0.04251	-1.596928	-1.607091	X	X	0	0	0	0
YDR412W	RRP17	1	-0.0632	0.033267	-1.17558	-1.120583	0	X	0	0	0	0
YCL058C	FYV5	1	-0.108869	-0.152849	-1.005143	-0.975097	0	0	0	0	0	0
YBL042C	FUI1	1	0	-0.151468	-1.139817	-1.184671	0	0	0	0	0	0
YOR252W	TMA16	1	0.00249	-0.163684	-1.139615	-1.081611	0	0	0	0	0	0
YAL059W	ECM1	1	-0.125168	-0.107652	-1.065037	-1.129231	0	X	0	0	0	0
YKL009W	MRT4	1	-X54514	-0.115394	-1.280224	-1.250492	0	X	0	0	0	0
YOR004W	UTP23	1	-X01967	-X673	-1.70066	-1.745471	X	X	0	0	0	0
YOR145C	PNO1	1	-0.070848	-X00467	-1.49213	-1.195769	0	X	0	0	0	0
YKL099C	UTP11	1	0.336998	-0.369359	-1.366748	-0.987619	0	X	0	0	0	0
YKL078W	DHR2	1	0.320473	-0.596874	-1.04697	-1.044031	0	X	0	0	0	0
YIL019W	FAF1	1	0.440466	-0.196656	-0.823525	-1.193722	0	X	0	0	0	0
YDR384C	ATO3	1	0.310478	-0.781824	-0.997222	-1.567315	X	0	0	0	0	0
YJL033W	HCA4	1	0.372899	-0.498417	-0.525421	-1.124726	0	X	0	0	0	0
YBR252W	DUT1	1	-0.502159	0.012934	-0.981929	-1.01706	0	0	0	0	0	0
YMR202W	ERG2	1	-0.381182	-0.143671	-1.058922	-1.11116	0	0	0	0	0	0
YKL120W	OAC1	1	-0.447181	-0.189553	-1.108578	-0.981704	X	0	0	0	0	0
YNL052W	COX5A	1	-0.403204	0.069177	-1.391533	-0.978792	X	0	0	0	0	X
YGR234W	YHB1	1	-0.440466	0.164738	-1.096037	-1.112149	X	0	0	X	0	X
YNL002C	RLP7	1	-0.350589	0.025663	-1.188537	-1.01483	0	X	0	0	0	0
YKR025W	RPC37	1	-0.319542	0.181357	-1.033343	-1.030861	0	0	0	0	0	0
YOL126C	MDH2	1	-0.650258	-0.047387	-0.860021	-1.058951	0	0	0	0	0	X
YKL111C		1	-0.848695	-X08932	-1.229278	-1.021374	0	0	0	0	0	0
YPR044C	OPI11	1	-0.520755	-X44494	-0.874194	-1.009558	0	0	0	0	0	0
YBR015C	MNN2	1	-0.752995	-0.356452	-0.971548	-1.037249	0	0	0	0	0	0
YHR085W	IPI1	1	-0.465052	-0.120916	-0.72142	-1.000675	0	X	0	0	0	0
YDR447C	RPS17B	1	-0.418557	-X7001	-0.833264	-1.169853	0	X	0	0	0	0
YDR064W	RPS13	1	-0.337593	-0.340007	-0.576313	-1.019725	0	X	0	0	0	0
YDR225W	HTA1	1	-0.556327	-0.432399	-0.986849	-1.328945	0	0	0	X	0	0
YNR046W	TRM112	1	-0.468984	-0.488472	-0.877417	-1.120066	0	0	0	0	0	0
YBL003C	HTA2	1	-0.328402	-0.512149	-1.368953	-1.223387	0	0	0	X	0	0
YNL114C		1	-0.1969	-0.508834	-1.382494	-1.284212	0	0	0	0	0	0
YOR272W	YTM1	1	-0.189569	-0.531999	-1.350635	-1.308097	0	X	0	0	0	0
YDR299W	BFR2	1	-X60838	-0.571242	-1.133715	-0.945578	0	X	0	0	0	0
YHR052W	CIC1	1	-X10227	-0.648225	-1.439709	-1.126859	0	X	0	0	0	0
YFR001W	LOC1	1	-0.143864	-0.601677	-1.240877	-1.075821	0	X	0	0	0	0
YLR413W		1	-0.17722	-0.757722	-1.176319	-1.049157	0	0	0	0	0	0
YOR248W		1	-0.316644	-0.564938	-1.20248	-0.982153	0	0	0	0	0	0
YNL228W		1	-0.35291	-0.681825	-1.091924	-0.89855	0	0	0	0	0	0
YKL122C	SRP21	1	-0.330849	-0.639586	-1.086484	-0.819747	0	0	0	0	0	0
YKL030W		1	-0.41097	-0.680107	-1.24534	-1.285147	0	0	0	0	0	0
YGL055W	OLE1	1	-0.814586	-1.593752	-2.292553	-2.610988	0	0	0	0	0	X
YMR015C	ERG5	1	-0.368177	-0.485265	-1.09756	-0.884205	0	0	0	0	0	X
YNL111C	CYB5	1	-1.04246	-2.008029	-2.181515	-2.098464	0	0	0	0	0	0
YOL002C	IZH2	1	-0.437531	-1.070105	-1.111385	-1.351707	0	0	0	0	0	0
YNL037C	IDH1	1	-0.631828	-1.055663	-0.995193	-1.123108	X	0	0	0	0	X
YMR134W		1	-0.662272	-0.779799	-1.023604	-0.870574	0	0	0	0	0	0
YDR492W	IZH1	1	-0.888363	-1.316861	-1.662069	-1.716405	0	0	0	0	0	0
YEL065W	SIT1	1	-0.627899	-0.764449	-1.23363	-1.233208	0	0	0	0	0	0
YOR247W	SRL1	1	-X5364	-0.618245	-1.013205	-0.657375	0	0	0	0	0	0
YNL300W	TOS6	1	-0.329621	-0.784622	-1.022567	-0.752031	0	0	0	0	0	0
YER006W	NUG1	1	-0.068329	-0.526587	-0.902419	-1.513706	0	X	0	0	0	0
YOR310C	NOP58	1	-X16225	-0.542618	-0.881446	-1.142164	0	X	0	0	0	0
YNL174W		1	0.042421	-0.42513	-0.931927	-1.126656	0	0	0	0	0	0
YDL050C		1	-0.083285	-0.413591	-0.853676	-1.214618	0	0	0	0	0	0
YDR087C	RRP1	1	-0.070128	-0.584414	-1.317003	-1.609768	0	X	0	0	0	0
YNL075W	IMP4	1	-0.129454	-0.608972	-1.228982	-1.455203	0	X	0	0	0	0
YHR007C	ERG11	1	-0.025084	-0.697998	-1.109554	-1.366411	0	0	0	0	0	X
YJR097W	JJJ3	1	-0.059611	-0.568808	-0.82529	-1.041807	0	0	0	0	0	0
YNL175C	NOP13	1	-0.096998	-0.666786	-1.149292	-1.394562	0	0	0	0	0	0
YDL201W	TRM8	1	-0.129438	-0.768512	-0.949525	-1.348077	0	0	0	0	0	0
YDR280W	RRP45	1	-0.073551	-0.740454	-0.750364	-1.015135	0	X	0	0	0	0
YDR083W	RRP8	1	-0.068989	-0.82326	-0.857056	-1.065934	0	X	0	0	0	0
YLR221C	RSA3	1	-0.14544	-0.731255	-0.94388	-1.049682	0	X	0	0	0	0
YOR271C	FSF1	1	-0.130406	-0.853869	-0.585656	-1.185484	X	0	0	0	0	0
YDL150W	RPC53	1	-0.180348	-0.993734	-0.765628	-1.237646	0	0	0	0	0	0
YER082C	UTP7	1	-X26758	-1.081407	-0.654854	-1.511152	0	X	0	0	0	0
YLR333C	RPS25B	1	-0.182892	-0.470989	-0.569898	-1.066115	0	0	0	0	0	0
YKL181W	PRS1	1	-0.312023	-0.831407	-0.677212	-1.546231	0	0	0	0	0	0
YIL064W	SEE1	1	-X04473	-0.40642	-0.404989	-1.030279	0	0	0	0	0	0
YMR219W	ESC1	1	0.306	-0.956353	-0.309077	-1.400925	0	0	0	0	0	0
YMR217W	GUA1	1	X29375	-0.977835	-0.524262	-1.558603	0	0	0	0	0	0
YJR002W	MPP10	1	X74694	-0.668376	-0.444318	-1.088502	0	X	0	0	0	0
YDL153C	SAS10	1	X0191	-0.889068	-0.499706	-1.247525	0	X	0	0	0	0
YCR005C	CIT2	1	-1.018554	-1.449036	-0.895062	-1.12852	X	0	0	0	0	0
YDR274C		1	-0.60243	-1.712152	-0.870065	-1.168799	0	0	0	0	0	0
YOL101C	IZH4	1	-0.818954	-1.977053	-1.531557	-1.567362	0	0	0	0	0	0
YEL071W	DLD3	1	-0.375834	-1.646109	-1.019279	-1.5094	0	0	0	0	0	X
YNR024W	MPP6	1	-0.14963	-1.002962	-0.522865	-0.865541	0	X	0	0	0	0
YHR196W	UTP9	1	0.002737	-1.057111	-0.589823	-0.790372	0	X	0	0	0	0
YPL061W	ALD6	1	1.348602	0.789798	-0.318757	-0.878823	X	0	0	0	0	X
YNL013C		1	-X3479	0	0	-1.448657	0	0	0	0	0	0
YMR058W	FET3	1	0	0	0	-1.738401	0	0	0	0	0	X
YMR145C	NDE1	1	0	0.008795	0	-1.561181	X	0	0	0	0	X
YCR016W		1	0.111407	-0.082838	0	-1.267507	0	0	0	0	0	0
YER145C	FTR1	1	0	0	0	-1.467492	0	0	0	0	0	0
YGR280C	PXR1	1	0	0	0	-1.115623	0	0	0	0	0	0
YBL039C	URA7	1	0	0	0	-1.093967	0	0	0	0	0	0
YNL112W	DBP2	1	0	0	0	-1.33402	X	X	0	0	0	0
YLR348C	DIC1	1	0	0	0	-1.752674	X	0	0	0	0	0
YPL043W	NOP4	1	0	0	0	-1.063275	0	X	0	0	0	0
YGR245C	SDA1	1	0	0	0	-1.333853	0	X	0	0	0	0
YGR210C		1	0.342847	0	-0.459273	-1.447898	0	0	0	0	0	0
YAL036C	RBG1	1	0.419565	0	-0.382381	-1.418537	0	0	0	0	0	0
YDR120C	TRM1	1	X16808	0	0	-1.157553	X	0	0	0	0	0
YML056C	IMD4	1	0	0.748468	0	-1.009858	0	0	0	0	0	X
YGR103W	NOP7	1	0.384731	0.572708	0	-1.588925	0	X	0	0	0	0
YER099C	PRS2	1	0	0.403073	0	-1.088086	0	0	0	0	0	0
YLR282C		1	0	-1.041578	0	0	0	0	0	0	0	0
YPL256C	CLN2	1	0	-1.030212	0	0	0	0	0	0	0	0
YDL151C	BUD30	1	0.015693	-1.208355	-0.342385	0	0	0	0	0	0	0
YLR136C	TIS11	1	0	-1.340046	-0.604644	0	0	0	0	0	0	0
YOR065W	CYT1	1	-0.499278	-1.262885	-0.6851	-0.483761	X	0	0	0	0	0
YOR344C	TYE7	1	-0.430163	-1.348614	-0.737773	-X6995	0	0	0	0	0	0
YEL024W	RIP1	1	-X73635	-1.103253	-X27032	-X19166	X	0	0	0	0	X
YDL048C	STP4	1	-0.869822	-1.500945	-X4289	-0.101568	X	0	0	0	0	0
YML027W	YOX1	1	-0.502658	-1.054917	-X11471	-0.149854	0	0	0	0	0	0
