# Supplementary material for: Chemogenomic and transcriptome analysis identifies mode of action of the chemosensitizing agent CTBT (7-chlorotetrazolo[5,1-c]benzo[1,2,4]triazine)
Source: BMC Genomics. 2010 Mar 4;11:153. doi: 10.1186/1471-2164-11-153 (PMC2841119; doi:10.1186/1471-2164-11-153)
Supplement: Additional file 4 — Cluster data for figure 2A containing genes associated to the GO-term stress response. Contains the text information to reconstruct figure 2A with TreeView. [file 1471-2164-11-153-S4.CDT]

GID	YORF	NAME	GWEIGHT	Average_5	Average_10	Average_20	Average_40	Mito	cell_redox_homeostasis	response_to_stress	peroxidase_activity	oxidoreductase_activity
EWEIGHT				1.000000	1.000000	1.000000	1.000000	1.000000	1.000000	1.000000	1.000000	1.000000
GENE18X	YLR109W	AHP1	1.000000	0.487517	0.806069	0.368335	1.098560	0.000000	0.400000	0.400000	0.400000	0.400000
GENE34X	YOL052C-A	DDR2	1.000000	0.000000	1.009101	0.000000	2.611785	0.000000	0.000000	0.400000	0.000000	0.000000
GENE35X	YNL036W	NCE103	1.000000	0.000000	2.012591	0.000000	2.528513	0.000000	0.000000	0.400000	0.000000	0.000000
GENE13X	YOR374W	ALD4	1.000000	0.540550	1.113491	0.000000	1.665712	0.400000	0.000000	0.000000	0.000000	0.400000
GENE66X	YFL041W	FET5	1.000000	0.175070	0.478907	0.000000	1.208180	0.000000	0.000000	0.000000	0.000000	0.400000
GENE3X	YPL091W	GLR1	1.000000	0.000000	0.000000	0.000000	1.114303	0.400000	0.000000	0.400000	0.000000	0.400000
GENE65X	YOL165C	AAD15	1.000000	1.117764	0.000000	0.000000	1.612912	0.000000	0.000000	0.000000	0.000000	0.400000
GENE22X	YCL035C	GRX1	1.000000	-0.201099	-0.006997	0.706802	1.018827	0.000000	0.400000	0.400000	0.400000	0.400000
GENE30X	YKL026C	GPX1	1.000000	0.328041	-0.008525	0.791328	1.016422	0.000000	0.000000	0.400000	0.400000	0.400000
GENE15X	YIL111W	COX5B	1.000000	0.118926	0.139843	1.146774	1.160304	0.400000	0.000000	0.000000	0.000000	0.400000
GENE16X	YKR049C	FMP46	1.000000	0.001147	0.645626	1.075602	1.113109	0.400000	0.000000	0.000000	0.000000	0.400000
GENE31X	YHR104W	GRE3	1.000000	0.333121	0.065024	1.474975	1.325001	0.000000	0.000000	0.400000	0.000000	0.400000
GENE77X	YPR167C	MET16	1.000000	0.000000	0.000000	1.355027	0.764804	0.000000	0.000000	0.000000	0.000000	0.400000
GENE9X	YDR258C	HSP78	1.000000	-0.001608	0.922475	1.162331	1.430836	0.400000	0.000000	0.400000	0.000000	0.000000
GENE10X	YPL004C	LSP1	1.000000	0.115789	0.466377	1.072390	0.812546	0.400000	0.000000	0.400000	0.000000	0.000000
GENE29X	YOR120W	GCY1	1.000000	0.375661	0.748930	1.574019	1.461653	0.000000	0.000000	0.400000	0.000000	0.400000
GENE11X	YGR008C	STF2	1.000000	0.773864	1.427113	2.616906	2.490914	0.400000	0.000000	0.400000	0.000000	0.000000
GENE42X	YCR021C	HSP30	1.000000	0.574706	1.834719	2.350633	2.087133	0.000000	0.000000	0.400000	0.000000	0.000000
GENE45X	YBL075C	SSA3	1.000000	0.558335	0.631713	1.109036	1.039222	0.000000	0.000000	0.400000	0.000000	0.000000
GENE33X	YKL151C		1.000000	-0.091608	0.762702	0.694066	1.539770	0.000000	0.000000	0.400000	0.000000	0.000000
GENE36X	YML100W	TSL1	1.000000	0.000000	0.735370	0.782662	1.666485	0.000000	0.000000	0.400000	0.000000	0.000000
GENE56X	YMR175W	SIP18	1.000000	0.125569	0.312713	0.910810	1.155151	0.000000	0.000000	0.400000	0.000000	0.000000
GENE57X	YMR106C	YKU80	1.000000	0.166056	0.387841	0.850273	1.021035	0.000000	0.000000	0.400000	0.000000	0.000000
GENE55X	YMR251W-A	HOR7	1.000000	-0.459609	0.221640	1.008900	1.132706	0.000000	0.000000	0.400000	0.000000	0.000000
GENE26X	YOL151W	GRE2	1.000000	2.593378	3.660151	2.897683	0.000000	0.000000	0.000000	0.400000	0.000000	0.400000
GENE6X	YNR074C	AIF1	1.000000	1.058423	0.842412	1.281731	0.360153	0.400000	0.000000	0.400000	0.000000	0.400000
GENE74X	YLR214W	FRE1	1.000000	1.468493	1.015965	1.289318	0.493945	0.000000	0.000000	0.000000	0.000000	0.400000
GENE8X	YDR074W	TPS2	1.000000	0.548618	0.728181	1.179472	0.000000	0.400000	0.000000	0.400000	0.000000	0.000000
GENE47X	YLL026W	HSP104	1.000000	0.525519	1.069059	1.613660	0.000000	0.000000	0.000000	0.400000	0.000000	0.000000
GENE58X	YDR168W	CDC37	1.000000	0.625534	0.480255	1.161908	0.000000	0.000000	0.000000	0.400000	0.000000	0.000000
GENE0X	YDR513W	GRX2	1.000000	1.445576	1.898215	1.819985	1.743784	0.400000	0.400000	0.400000	0.400000	0.400000
GENE5X	YHR008C	SOD2	1.000000	1.885376	2.516221	2.249313	2.091998	0.400000	0.000000	0.400000	0.000000	0.400000
GENE4X	YKR066C	CCP1	1.000000	2.414456	3.162741	3.255988	3.160589	0.400000	0.000000	0.400000	0.400000	0.400000
GENE24X	YBR244W	GPX2	1.000000	2.666932	3.039312	3.064628	3.149406	0.000000	0.000000	0.400000	0.400000	0.400000
GENE38X	YML131W		1.000000	2.388082	3.055874	2.956768	2.818537	0.000000	0.000000	0.400000	0.000000	0.000000
GENE1X	YBL064C	PRX1	1.000000	2.757670	3.005997	3.751277	3.404363	0.400000	0.400000	0.400000	0.400000	0.400000
GENE2X	YHR106W	TRR2	1.000000	2.356139	2.376021	2.984726	2.880223	0.400000	0.400000	0.400000	0.000000	0.400000
GENE68X	YNL134C		1.000000	1.358789	1.517931	1.619268	1.664353	0.000000	0.000000	0.000000	0.000000	0.400000
GENE40X	YMR173W	DDR48	1.000000	2.273564	2.150541	2.190778	2.668941	0.000000	0.000000	0.400000	0.000000	0.000000
GENE39X	YOR028C	CIN5	1.000000	1.827512	1.497263	1.596723	1.395439	0.000000	0.000000	0.400000	0.000000	0.000000
GENE41X	YJL101C	GSH1	1.000000	1.203542	1.205593	1.285036	0.963531	0.000000	0.000000	0.400000	0.000000	0.000000
GENE37X	YNL234W		1.000000	0.601719	1.071910	0.555026	0.881152	0.000000	0.000000	0.400000	0.000000	0.000000
GENE43X	YDR171W	HSP42	1.000000	0.834563	1.318861	1.065370	1.078752	0.000000	0.000000	0.400000	0.000000	0.000000
GENE44X	YPL022W	RAD1	1.000000	0.695236	0.872309	0.659497	1.070094	0.000000	0.000000	0.400000	0.000000	0.000000
GENE14X	YHR179W	OYE2	1.000000	1.023979	2.452693	1.310995	1.179100	0.400000	0.000000	0.000000	0.000000	0.400000
GENE19X	YGR209C	TRX2	1.000000	1.480193	2.186507	2.191888	2.512339	0.000000	0.400000	0.400000	0.000000	0.400000
GENE20X	YDR453C	TSA2	1.000000	1.735196	2.993645	3.010007	3.415087	0.000000	0.400000	0.400000	0.400000	0.400000
GENE23X	YDL124W		1.000000	0.852964	1.729117	1.842818	1.819793	0.000000	0.000000	0.400000	0.000000	0.400000
GENE71X	YFL056C	AAD6	1.000000	1.537311	2.926739	2.228145	2.190240	0.000000	0.000000	0.000000	0.000000	0.400000
GENE73X	YLL051C	FRE6	1.000000	0.511626	1.057551	0.895935	1.344565	0.000000	0.000000	0.000000	0.000000	0.400000
GENE67X	YGL039W		1.000000	1.172303	1.360674	2.028461	1.319584	0.000000	0.000000	0.000000	0.000000	0.400000
GENE69X	YJR155W	AAD10	1.000000	1.456182	1.728175	2.411778	1.540914	0.000000	0.000000	0.000000	0.000000	0.400000
GENE70X	YNL331C	AAD14	1.000000	1.444937	2.132713	2.990159	2.272749	0.000000	0.000000	0.000000	0.000000	0.400000
GENE72X	YMR318C	ADH6	1.000000	0.550843	0.988778	1.185575	0.703974	0.000000	0.000000	0.000000	0.000000	0.400000
GENE25X	YNL241C	ZWF1	1.000000	0.000000	1.758139	1.541184	1.865571	0.000000	0.000000	0.400000	0.000000	0.400000
GENE46X	YHR029C	YHI9	1.000000	0.225937	1.113426	0.584811	1.221414	0.000000	0.000000	0.400000	0.000000	0.000000
GENE48X	YIL154C	IMP2'	1.000000	0.089652	1.139137	0.656198	0.470873	0.000000	0.000000	0.400000	0.000000	0.000000
GENE50X	YIL153W	RRD1	1.000000	0.000000	1.051358	0.505996	0.452484	0.000000	0.000000	0.400000	0.000000	0.000000
GENE53X	YAL005C	SSA1	1.000000	0.000000	1.057356	0.542316	0.391883	0.000000	0.000000	0.400000	0.000000	0.000000
GENE27X	YGR088W	CTT1	1.000000	0.000000	1.280044	0.000000	0.000000	0.000000	0.000000	0.400000	0.400000	0.400000
GENE28X	YDL022W	GPD1	1.000000	0.000000	1.627044	0.000000	0.000000	0.000000	0.000000	0.400000	0.000000	0.400000
GENE76X	YLR432W	IMD3	1.000000	0.000000	1.030384	0.000000	-0.138492	0.000000	0.000000	0.000000	0.000000	0.400000
GENE49X	YDL020C	RPN4	1.000000	0.000000	1.215207	0.000000	0.000000	0.000000	0.000000	0.400000	0.000000	0.000000
GENE51X	YHL034C	SBP1	1.000000	0.000000	1.230164	0.138478	0.242205	0.000000	0.000000	0.400000	0.000000	0.000000
GENE52X	YHR030C	SLT2	1.000000	0.000000	1.291511	0.000000	0.587948	0.000000	0.000000	0.400000	0.000000	0.000000
GENE21X	YDR353W	TRR1	1.000000	1.828229	3.164543	0.000000	0.000000	0.000000	0.400000	0.400000	0.000000	0.400000
GENE54X	YHR178W	STB5	1.000000	0.842567	1.699128	0.000000	0.779599	0.000000	0.000000	0.400000	0.000000	0.000000
GENE75X	YFL057C	AAD16	1.000000	1.098921	2.532299	0.000000	1.549887	0.000000	0.000000	0.000000	0.000000	0.400000
GENE7X	YPL202C	AFT2	1.000000	1.083801	0.469153	1.068991	0.851431	0.400000	0.000000	0.400000	0.000000	0.000000
GENE78X	YPL171C	OYE3	1.000000	1.357462	0.000000	2.066931	1.983488	0.000000	0.000000	0.000000	0.000000	0.400000
GENE17X	YJR051W	OSM1	1.000000	1.109543	0.000000	0.766609	0.000000	0.400000	0.000000	0.000000	0.000000	0.400000
GENE81X	YGR256W	GND2	1.000000	1.050775	0.000000	1.480410	0.000000	0.000000	0.000000	0.000000	0.000000	0.400000
GENE12X	YPL154C	PEP4	1.000000	0.301033	-0.322060	1.288898	0.000000	0.400000	0.000000	0.400000	0.000000	0.000000
GENE32X	YMR169C	ALD3	1.000000	0.217468	0.249300	1.703805	0.000000	0.000000	0.000000	0.400000	0.000000	0.400000
GENE59X	YMR250W	GAD1	1.000000	0.206364	0.776448	2.950040	0.000000	0.000000	0.000000	0.400000	0.000000	0.000000
GENE64X	YNL160W	YGP1	1.000000	0.199121	0.542767	2.003530	0.000000	0.000000	0.000000	0.400000	0.000000	0.000000
GENE63X	YMR261C	TPS3	1.000000	0.077149	0.217725	1.248665	0.000000	0.000000	0.000000	0.400000	0.000000	0.000000
GENE60X	YFL014W	HSP12	1.000000	-0.229144	0.001114	2.322106	0.000000	0.000000	0.000000	0.400000	0.000000	0.000000
GENE61X	YOL004W	SIN3	1.000000	0.000000	-0.221089	1.314573	0.000000	0.000000	0.000000	0.400000	0.000000	0.000000
GENE62X	YBR126C	TPS1	1.000000	0.000000	0.000000	1.289785	0.000000	0.000000	0.000000	0.400000	0.000000	0.000000
GENE79X	YGR204W	ADE3	1.000000	0.000000	0.000000	1.095125	0.000000	0.000000	0.000000	0.000000	0.000000	0.400000
GENE80X	YBR149W	ARA1	1.000000	0.000000	-0.011290	1.112553	0.000000	0.000000	0.000000	0.000000	0.000000	0.400000
GENE82X	YLR174W	IDP2	1.000000	0.000000	-0.818545	1.948220	0.000000	0.000000	0.000000	0.000000	0.000000	0.400000
