# Supplementary material for: Chemogenomic and transcriptome analysis identifies mode of action of the chemosensitizing agent CTBT (7-chlorotetrazolo[5,1-c]benzo[1,2,4]triazine)
Source: BMC Genomics. 2010 Mar 4;11:153. doi: 10.1186/1471-2164-11-153 (PMC2841119; doi:10.1186/1471-2164-11-153)
Supplement: Additional file 5 — Cluster data for figure 2B containing genes regulated and targeted by Yap1 and Cin5. Contains the text information to reconstruct figure 2B with TreeView. [file 1471-2164-11-153-S5.CDT]

GID	YORF	NAME	GWEIGHT	Average_5	Average_10	Average_20	Average_40	yap6	cin5
EWEIGHT				1	1	1	1	6	6
GENE0X	YOR018W	ROD1	1	1.071506	0.794099	1.360742	1.179788	0	6
GENE8X	YKR067W	GPT2	1	0.551586	1.083611	1.362787	0.859218	0	6
GENE5X	YLR345W		1	0.832198	0.542837	1.206818	0	0	6
GENE7X	YLL026W	HSP104	1	0.525519	1.069059	1.61366	0	0	6
GENE6X	YLR327C	TMA10	1	-0.237056	0.192027	1.091808	1.194751	0	6
GENE10X	YKL035W	UGP1	1	0.180465	0.519633	1.383386	1.175045	0	6
GENE12X	YIL172C		1	0.175735	-0.006284	1.108757	0.526481	0	6
GENE34X	YNR074C	AIF1	1	1.058423	0.842412	1.281731	0.360153	6	0
GENE44X	YLR214W	FRE1	1	1.468493	1.015965	1.289318	0.493945	6	0
GENE46X	YLR163C	MAS1	1	1.00212	0.661639	0.941199	0.495908	6	0
GENE41X	YLR460C		1	0.946629	0.833003	1.628072	0.919931	6	0
GENE45X	YLR164W		1	0.789819	0.783154	1.529912	1.073438	6	0
GENE61X	YJL048C	UBX6	1	1.011722	0.938847	1.787256	1.439344	6	0
GENE54X	YKR052C	MRS4	1	0.877899	0.594142	1.227998	1.098737	6	0
GENE43X	YLR220W	CCC1	1	1.186875	0	1.00874	0.364078	6	0
GENE56X	YKL162C		1	1.018701	-0.084067	0.820543	0.540861	6	0
GENE20X	YPL247C		1	0.699111	0.545049	1.898651	0	6	0
GENE36X	YNL160W	YGP1	1	0.199121	0.542767	2.00353	0	6	0
GENE39X	YMR169C	ALD3	1	0.217468	0.2493	1.703805	0	6	0
GENE55X	YKR018C		1	0.537903	0	1.330349	0	6	0
GENE60X	YJL163C		1	0.808179	0	1.576882	0	6	0
GENE64X	YHR048W	YHK8	1	0.848217	0.136203	1.178228	0	6	0
GENE65X	YHR011W	DIA4	1	0.206181	-0.075756	1.310634	0.572263	6	0
GENE93X	YBL067C	UBP13	1	0.315468	-0.236019	1.200353	0.494364	6	0
GENE92X	YBR183W	YPC1	1	0.408372	0.045417	1.100656	0.803429	6	0
GENE24X	YOR374W	ALD4	1	0.54055	1.113491	0	1.665712	6	0
GENE47X	YLR109W	AHP1	1	0.487517	0.806069	0.368335	1.09856	6	0
GENE22X	YPL091W	GLR1	1	0	0	0	1.114303	6	0
GENE57X	YKL142W	MRP8	1	0	0.547792	0	1.08366	6	0
GENE16X	YBR054W	YRO2	1	-0.119835	-0.046146	0.909269	1.145659	6	6
GENE17X	YPR160W	GPH1	1	0.366698	-0.113208	1.048573	1.453507	6	0
GENE74X	YER054C	GIP2	1	0	-0.103373	0.503965	1.168877	6	0
GENE21X	YPL171C	OYE3	1	1.357462	0	2.066931	1.983488	6	0
GENE18X	YPR067W	ISA2	1	0.40069	0.41095	1.046985	0.898189	6	0
GENE67X	YGR250C		1	0.678867	0.650654	0.946576	1.147572	6	0
GENE89X	YBR269C	FMP21	1	0.39174	0.220152	0.719801	1.010734	6	0
GENE31X	YOL048C	RRT8	1	0.289737	0.625133	1.228774	1.205699	6	0
GENE29X	YOR120W	GCY1	1	0.375661	0.74893	1.574019	1.461653	6	0
GENE71X	YGR104C	SRB5	1	0.372686	0.555344	1.414543	1.227793	6	0
GENE72X	YGL096W	TOS8	1	0	0.394352	1.884511	1.584291	6	0
GENE1X	YOL151W	GRE2	1	2.593378	3.660151	2.897683	0	0	6
GENE15X	YDR132C		1	2.674983	2.459418	1.273608	0	6	6
GENE28X	YOR226C	ISU2	1	2.431573	2.803635	1.904546	0	6	0
GENE35X	YNL260C		1	1.060554	1.158639	0.266414	0.473273	6	0
GENE42X	YLR297W		1	1.21565	1.076946	0.498457	0.894616	6	0
GENE53X	YKR061W	KTR2	1	0.806261	1.149124	0.524693	0.692646	6	0
GENE50X	YLL060C	GTT2	1	2.300763	3.794244	0	0	6	0
GENE59X	YKL071W		1	0.932307	2.501621	0	0	6	0
GENE13X	YHR179W	OYE2	1	1.023979	2.452693	1.310995	1.1791	6	6
GENE25X	YOR320C	GNT1	1	1.436293	1.304574	1.065638	1.138363	6	0
GENE37X	YNL134C		1	1.358789	1.517931	1.619268	1.664353	6	0
GENE58X	YKL087C	CYT2	1	1.495484	1.441872	1.559999	1.35132	6	0
GENE4X	YML116W	ATR1	1	2.193295	1.813655	2.085907	1.253994	6	6
GENE48X	YLR108C		1	2.435137	2.577918	1.503775	1.270096	6	0
GENE82X	YDL182W	LYS20	1	2.010389	2.552807	1.644283	1.042078	6	0
GENE2X	YMR173W	DDR48	1	2.273564	2.150541	2.190778	2.668941	0	6
GENE3X	YML131W		1	2.388082	3.055874	2.956768	2.818537	0	6
GENE9X	YKR066C	CCP1	1	2.414456	3.162741	3.255988	3.160589	0	6
GENE73X	YFL056C	AAD6	1	1.537311	2.926739	2.228145	2.19024	6	0
GENE70X	YGR209C	TRX2	1	1.480193	2.186507	2.191888	2.512339	6	0
GENE76X	YDR453C	TSA2	1	1.735196	2.993645	3.010007	3.415087	6	0
GENE66X	YHR008C	SOD2	1	1.885376	2.516221	2.249313	2.091998	6	0
GENE75X	YDR513W	GRX2	1	1.445576	1.898215	1.819985	1.743784	6	0
GENE90X	YBR244W	GPX2	1	2.666932	3.039312	3.064628	3.149406	6	0
GENE51X	YKR076W	ECM4	1	0.392619	1.589917	1.61267	1.929177	6	0
GENE91X	YBR243C	ALG7	1	0	1.580504	1.588976	1.603983	6	0
GENE83X	YDL124W		1	0.852964	1.729117	1.842818	1.819793	6	0
GENE88X	YCR021C	HSP30	1	0.574706	1.834719	2.350633	2.087133	6	0
GENE80X	YDR032C	PST2	1	0.185414	1.104828	0.940254	0.847028	6	0
GENE32X	YOL028C	YAP7	1	0	1.607461	0.414246	0.562795	6	0
GENE33X	YOL016C	CMK2	1	0	1.092333	0	0.572831	6	0
GENE87X	YCR102C		1	0	2.341234	0	1.431565	6	0
GENE52X	YKR071C	DRE2	1	0.590205	1.080809	0.309893	-0.0791	6	0
GENE62X	YIL142W	CCT2	1	0	1.152814	0	-0.074052	6	0
GENE85X	YDL020C	RPN4	1	0	1.215207	0	0	6	0
GENE86X	YCR106W	RDS1	1	0	1.039647	0.021119	0.090521	6	0
GENE84X	YDL029W	ARP2	1	0	1.477167	0	0	6	0
GENE11X	YJR070C	LIA1	1	-0.295789	-0.22806	-1.565895	0	0	6
GENE14X	YHR007C	ERG11	1	-0.025084	-0.697998	-1.109554	-1.366411	0	6
GENE23X	YPL043W	NOP4	1	0	0	0	-1.063275	6	0
GENE69X	YGR210C		1	0.342847	0	-0.459273	-1.447898	6	0
GENE27X	YOR252W	TMA16	1	0.00249	-0.163684	-1.139615	-1.081611	6	0
GENE30X	YOR004W	UTP23	1	-0.201967	-0.2673	-1.70066	-1.745471	6	0
GENE26X	YOR310C	NOP58	1	-0.216225	-0.542618	-0.881446	-1.142164	6	0
GENE38X	YNL075W	IMP4	1	-0.129454	-0.608972	-1.228982	-1.455203	6	0
GENE78X	YDR299W	BFR2	1	-0.260838	-0.571242	-1.133715	-0.945578	6	0
GENE77X	YDR384C	ATO3	1	0.310478	-0.781824	-0.997222	-1.567315	6	0
GENE40X	YMR143W	RPS16A	1	-0.240366	0.033576	-0.594799	-1.063149	6	0
GENE68X	YGR234W	YHB1	1	-0.440466	0.164738	-1.096037	-1.112149	6	0
GENE19X	YPL266W	DIM1	1	-0.098789	-0.314857	-1.072979	0	6	0
GENE49X	YLR009W	RLP24	1	-0.19568	-0.508137	-1.535481	0	6	0
GENE63X	YHR143W-A	RPC10	1	-0.531007	-0.578536	-1.243388	0	6	0
GENE79X	YDR152W	GIR2	1	-0.016626	0.194311	-1.010308	0	6	0
GENE81X	YDL208W	NHP2	1	0	0.023429	-1.318391	0	6	0
GENE94X	YBL028C		1	0	0	-1.682662	0	6	0
