# Supplementary material for: Chemogenomic and transcriptome analysis identifies mode of action of the chemosensitizing agent CTBT (7-chlorotetrazolo[5,1-c]benzo[1,2,4]triazine)
Source: BMC Genomics. 2010 Mar 4;11:153. doi: 10.1186/1471-2164-11-153 (PMC2841119; doi:10.1186/1471-2164-11-153)
Supplement: Additional file 6 — Cluster data for figure 2C containing genes associated to the GO-term lipid biosynthetic process. Contains the text information to reconstruct figure 2C with TreeView. [file 1471-2164-11-153-S6.CDT]

GID	YORF	NAME	GWEIGHT	Average_5	Average_10	Average_20	Average_40
EWEIGHT				1	1	1	1
GENE6X	YLR056W	ERG3	1	-0.274744	-0.243225	-2.506056	0
GENE8X	YLR189C	ATG26	1	-0.050843	0.00857	-0.460396	-0.0228
GENE37X	YDR297W	SUR2	1	-0.148428	-0.014329	-0.798199	0
GENE24X	YNR043W	MVD1	1	-0.170261	0.273189	-0.887843	0
GENE7X	YLR100W	ERG27	1	0	0.773036	-0.617926	-0.573849
GENE13X	YML008C	ERG6	1	0	0.591181	-0.660967	-0.515079
GENE1X	YJL167W	ERG20	1	-0.174709	0.645256	-0.242078	-0.472845
GENE22X	YNL280C	ERG24	1	0	0.03274	0	-0.0366
GENE23X	YNR016C	ACC1	1	0.412595	-0.0949	-0.201654	-0.231608
GENE18X	YMR208W	ERG12	1	-0.10284	0.0275	-0.100574	-0.292522
GENE41X	YGL012W	ERG4	1	0	0	0	-0.143279
GENE28X	YPL231W	FAS2	1	0	0	-0.579645	-0.730418
GENE9X	YLR372W	SUR4	1	-0.0759	0.087326	-0.451457	-0.499866
GENE47X	YHR072W	ERG7	1	0	0.0909	-0.365055	-0.389957
GENE16X	YMR202W	ERG2	1	-0.381182	-0.143671	-1.058922	-1.11116
GENE34X	YDL142C	CRD1	1	-0.253374	-0.112406	-0.518795	-0.481535
GENE14X	YMR015C	ERG5	1	-0.368177	-0.485265	-1.09756	-0.884205
GENE40X	YGL055W	OLE1	1	-0.814586	-1.593752	-2.292553	-2.610988
GENE33X	YCR034W	FEN1	1	-0.0723	-0.457427	-0.592883	-0.7728
GENE46X	YHR007C	ERG11	1	-0.0251	-0.697998	-1.109554	-1.366411
GENE0X	YJL196C	ELO1	1	-0.531435	-0.224896	-0.114709	-0.095187
GENE5X	YKL008C	LAC1	1	-0.138752	-0.107064	-0.116887	-0.0036
GENE44X	YGR060W	ERG25	1	-0.236347	-0.204469	-0.104674	-0.0299
GENE31X	YPL117C	IDI1	1	-0.418492	-0.45378	-0.344414	-0.274318
GENE25X	YOR221C	MCT1	1	-0.35562	-0.439856	0.093946	0.0486
GENE38X	YER044C	ERG28	1	-0.349028	-0.799726	-0.113658	-0.08497
GENE3X	YKL182W	FAS1	1	0.0438	-0.478394	-0.354396	-0.413639
GENE11X	YML126C	ERG13	1	-0.149881	-0.558409	-0.289583	-0.616345
GENE19X	YMR220W	ERG8	1	-0.109139	-0.953405	-0.358832	-0.916323
GENE20X	YMR272C	SCS7	1	-0.044157	-0.539186	-0.16056	-0.235131
GENE42X	YGL001C	ERG26	1	-0.039701	-0.822108	-0.0258	-0.301745
GENE29X	YPL148C	PPT2	1	-0.041	-0.538474	-0.418086	-0.103191
GENE48X	YHR190W	ERG9	1	0.050198	-0.284528	0.154527	-0.0815
GENE2X	YKL192C	ACP1	1	0	0	0.285746	0
GENE12X	YML075C	HMG1	1	0.221551	-0.367688	0.767015	0
GENE17X	YMR207C	HFA1	1	0.469242	0.150272	0.657995	0.577827
GENE10X	YLR450W	HMG2	1	-0.038527	-0.353573	0.291253	0.262872
GENE15X	YMR165C	PAH1	1	-0.047133	-0.0247	0.265003	0.167998
GENE4X	YKL051W	SFK1	1	0.367792	0.88715	0.922017	1.29074
GENE26X	YOR237W	HES1	1	0	0.145826	0.228753	0.493307
GENE43X	YGR036C	CAX4	1	-0.00845	0.0927	-0.000054	0.224841
GENE36X	YDR050C	TPI1	1	-0.285589	0.058734	0.0503	0.159973
GENE21X	YMR298W	LIP1	1	0.0298	-0.10226	-0.115699	0.103647
GENE30X	YPL145C	KES1	1	0.233258	-0.078948	-0.037	0.175424
GENE27X	YOR245C	DGA1	1	-0.0126	0.362332	0.268729	0.235849
GENE32X	YBR026C	ETR1	1	0	0.836805	0	0.410737
GENE35X	YDL015C	TSC13	1	-0.096213	0.29526	-0.0192	0.224159
GENE45X	YHL003C	LAG1	1	0.112704	0.874768	0.0858	-0.013333
GENE39X	YER061C	CEM1	1	0.127001	0.117265	-0.0396	0.0974
