# Supplementary material for: Chemogenomic and transcriptome analysis identifies mode of action of the chemosensitizing agent CTBT (7-chlorotetrazolo[5,1-c]benzo[1,2,4]triazine)
Source: BMC Genomics. 2010 Mar 4;11:153. doi: 10.1186/1471-2164-11-153 (PMC2841119; doi:10.1186/1471-2164-11-153)
Supplement: Additional file 7 — Cluster data for figure 3A showing enriched GO-terms in 169 genes required for CTBT resistance. Contains the text information to reconstruct figure 3A with TreeView. [file 1471-2164-11-153-S7.CDT]

GID	YORF	NAME	GWEIGHT	per	men	mef	ibu	cellular_response_stress	mitochondrion	oxidoreductase_activity	transcription	DNA_repair	CTBT_2mg	CTBT_4mg
EWEIGHT				1	1	1	1	1	1	1	1	1	1	1
GENE21X	YIL097W	FYV10	1	-1.643856	-0.120294	0.650765	0.485427	0	0	0	0	0	0	0.5
GENE0X	YJL121C	RPE1	1	3.134221	2.662205	0.485427	0.176323	0	0	0	0	0	0	1
GENE2X	YDR017C	KCS1	1	2.025029	1.761285	0.097611	0.163499	0	0	0	0	0	0	1
GENE5X	YFL023W	BUD27	1	1.704872	1.367371	0.176323	0.454176	0	0	0	0	0	0	0.5
GENE3X	YOR080W	DIA2	1	1.411426	1.731183	0.028569	-0.104697	0	0	0	0	0	0	1
GENE46X	YGL066W	SGF73	1	0.765535	0.863938	-0.043943	0.163499	0	0	0	0	0	0.5	0.5
GENE22X	YOR332W	VMA4	1	2.925999	2.440952	0.799087	0.918386	0	0	0	0	0	0.5	1
GENE23X	YPL234C	TFP3	1	3.042644	2.370164	0.411426	1.049631	0	0	0	0	0	0.5	1
GENE26X	YHR060W	VMA22	1	2.942984	2.15056	0.948601	1.257011	0	0	0	0	0	0.5	1
GENE28X	YCL007C		1	2.980025	2.124328	0.9855	1.163499	0	0	0	0	0	0.5	1
GENE40X	YEL059W		1	2.550901	1.356144	0.739848	0.863938	0	0	0	0	0	0.5	0.5
GENE45X	YDR532C		1	2.604071	0.879706	0.422233	0.604071	0	0	0	0	0	0.5	1
GENE47X	YOR026W	BUB3	1	2.475085	0.83996	-0.043943	0.464668	0	0	0	0	0	0.5	0.5
GENE62X	YHR013C	ARD1	1	1.327687	0.124328	0.056584	0.15056	0	0	0	0	0	0.5	1
GENE67X	YGL135W	RPL1B	1	1.757023	-0.0145	0.495695	0.226509	0	0	0	0	0	0.5	1
GENE27X	YDL185W	TFP1	1	1.782409	2.137504	0.704872	0.941106	0	0	0	0	0	0.5	1
GENE29X	YGL038C	OCH1	1	2.189034	2.028569	1.847997	1.981853	0	0	0	0	0	0.5	1
GENE49X	YER083C	GET2	1	0.933573	0.739848	0.263034	1.117695	0	0	0	0	0	0.5	0.5
GENE50X	YNL280C	ERG24	1	2.682573	0.713696	1.744161	1.879706	0	0	0	0	0	0.5	1
GENE52X	YLR240W	VPS34	1	3.107688	0.613532	1.056584	1.207893	0	0	0	0	0	0.5	1
GENE7X	YML007W	YAP1	1	3.234195	0.992768	0.070389	0.084064	2	0	0	2	0	0	1
GENE14X	YHR206W	SKN7	1	3.422233	0.124328	-0.058894	-0.058894	0	0	0	2	0	0	0.5
GENE48X	YGL244W	RTF1	1	2.427606	0.831877	0.389567	0.367371	0	0	0	2	0	0.5	1
GENE1X	YDR173C	ARG82	1	2.117695	2.15056	0.650765	1.454176	0	0	0	2	0	0	0.5
GENE25X	YPL031C	PHO85	1	1.903038	2.289834	1.464668	1.811471	0	0	0	2	0	0.5	1
GENE30X	YDR207C	UME6	1	2.173127	1.811471	0.411426	1.035624	0	0	0	2	0	0.5	1
GENE76X	YDR028C	REG1	1	1.906891	2.217231	0.516015	1.914565	0	0	0	2	0	1	1
GENE37X	YGR104C	SRB5	1	1.963474	1.400538	-0.217591	0.422233	0	0	0	2	0	0.5	1
GENE32X	YJL176C	SWI3	1	1.350497	1.682573	0.925999	0.963474	0	0	0	2	0	0.5	1
GENE34X	YDR195W	REF2	1	1.996389	1.475085	1.31034	0.516015	0	0	0	2	0	0.5	1
GENE31X	YOL012C	HTZ1	1	1.443607	1.735522	0.056584	0.389567	0	0	0	2	0	0.5	1
GENE36X	YGL246C	RAI1	1	0.871844	1.454176	0.286881	-0.043943	0	0	0	2	0	0.5	1
GENE75X	YOR209C	NPT1	1	1.286881	2.223423	0.356144	0	0	0	0	2	0	1	1
GENE13X	YIR021W	MRS1	1	2.604071	0.137504	0.189034	-0.089267	0	2	0	0	0	0	0.5
GENE16X	YOR305W		1	2.709291	0.111031	0.189034	-0.074001	0	2	0	0	0	0	0.5
GENE69X	YHR100C	GEP4	1	2.111031	-0.089267	0.189034	0.070389	0	2	0	0	0	0.5	1
GENE82X	YPL097W	MSY1	1	2.555816	0.163499	0.070389	-0.152003	0	2	0	0	0	1	1
GENE57X	YBR097W	VPS15	1	2.916477	0.321928	0.831877	0.903038	2	2	0	0	0	0.5	1
GENE43X	YEL050C	RML2	1	2.722466	1.090853	0.526069	0.250962	0	2	0	0	0	0.5	1
GENE74X	YHR183W	GND1	1	2.952334	2.336283	0.163499	-0.251539	0	2	0	0	0	1	1
GENE60X	YPR067W	ISA2	1	1.422233	0.201634	0	-0.217591	0	2	0	0	0	0.5	1
GENE18X	YJL096W	MRPL49	1	0.748461	0.014355	0.014355	-0.058894	0	2	0	0	0	0	0.5
GENE63X	YMR060C	SAM37	1	0.594549	0.084064	0.111031	0.378512	0	2	0	0	0	0.5	1
GENE58X	YGR165W	MRPS35	1	2.769772	0.238787	0.31034	-0.043943	0	2	0	0	0	0.5	1
GENE64X	YNR037C	RSM19	1	2.933573	0.056584	0.056584	-0.043943	0	2	0	0	0	0.5	1
GENE65X	YOR187W	TUF1	1	3.058316	0.056584	0.028569	-0.0145	0	2	0	0	0	0.5	0.5
GENE85X	YNL315C	ATP11	1	1.843984	-0.029146	0.124328	0.137504	0	2	0	0	0	1	1
GENE4X	YML008C	ERG6	1	-0.577767	1.49057	0.422233	2.017922	0	2	0	0	0	0	1
GENE8X	YMR202W	ERG2	1	0.992768	0.992768	1.664483	1.823749	0	0	0	0	0	0	1
GENE9X	YBR069C	TAT1	1	-0.251539	0.687061	1.438293	1.722466	0	0	0	0	0	0	1
GENE10X	YJR018W		1	-0.043943	0.536053	0.286881	1.042644	0	0	0	0	0	0	1
GENE12X	YGR157W	CHO2	1	0.137504	0.275007	0.238787	0.659925	0	0	0	0	0	0	1
GENE66X	YGL026C	TRP5	1	-0.251539	0.028569	-0.0145	0.584963	0	0	0	0	0	0.5	1
GENE19X	YKL211C	TRP3	1	0.575312	0.014355	0.028569	1.541019	0	0	0	0	0	0	1
GENE20X	YDR162C	NBP2	1	0.097611	-0.0145	0.344828	1.130931	0	0	0	0	0	0	0.5
GENE68X	YEL036C	ANP1	1	0.15056	-0.029146	0.584963	1.298658	0	0	0	0	0	0.5	1
GENE44X	YLR056W	ERG3	1	-0.0145	0.978196	0.321928	2.462052	0	0	0	0	0	0.5	1
GENE84X	YER090W	TRP2	1	0.042644	0.056584	0.189034	1.752749	0	0	0	0	0	1	1
GENE15X	YJL095W	BCK1	1	0.014355	0.111031	1.811471	0.475085	2	0	0	0	0	0	1
GENE61X	YCR094W	CDC50	1	0.189034	0.176323	0.632268	0.028569	0	0	0	0	0	0.5	1
GENE81X	YJL204C	RCY1	1	1.124328	0.201634	1.427606	0.613532	0	0	0	0	0	1	1
GENE17X	YBL093C	ROX3	1	0	0.070389	0.713696	0.773996	0	0	0	2	0	0	1
GENE70X	YDR463W	STP1	1	-0.184425	-0.104697	1.405992	1.244887	0	0	0	2	0	0.5	0.5
GENE56X	YLR418C	CDC73	1	0.650765	0.333424	0.464668	0.400538	0	0	0	2	0	0.5	1
GENE80X	YIR033W	MGA2	1	0.505891	0.782409	-0.074001	0.189034	0	0	0	2	0	1	1
GENE83X	YDL005C	MED2	1	0.495695	0.070389	-0.184425	1.232661	0	0	0	2	0	1	1
GENE6X	YNL250W	RAD50	1	0.378512	1.344828	0.056584	0.389567	2	2	0	0	2	0	1
GENE11X	YMR078C	CTF18	1	0.9855	0.454176	-0.074001	0.028569	2	2	0	0	2	0	1
GENE78X	YMR224C	MRE11	1	1.819668	1.678072	-0.043943	0.378512	2	2	0	2	2	1	1
GENE33X	YDR369C	XRS2	1	1.608809	1.589763	0.378512	0.15056	2	0	0	0	2	0.5	1
GENE39X	YLL002W	RTT109	1	0.641546	1.378512	0.097611	0.189034	2	0	0	0	2	0.5	1
GENE53X	YGL058W	RAD6	1	0.790772	0.464668	0.475085	0.344828	2	0	0	0	2	0.5	1
GENE55X	YPR164W	MMS1	1	0.85599	0.422233	0.042644	0.097611	2	0	0	0	2	0.5	1
GENE38X	YNL107W	YAF9	1	0.454176	1.395063	0.389567	1.035624	2	0	0	2	2	0.5	1
GENE59X	YDR138W	HPR1	1	0.111031	0.226509	0.704872	0.895303	2	0	0	2	2	0.5	1
GENE54X	YGR056W	RSC1	1	-0.0145	0.422233	1.443607	0.124328	2	0	0	2	2	0.5	0.5
GENE77X	YPL129W	TAF14	1	1.443607	1.952334	1.618239	1.130931	2	0	0	2	2	1	1
GENE24X	YKR082W	NUP133	1	0.555816	2.298658	-0.043943	0.475085	0	0	0	0	0	0.5	0.5
GENE35X	YER016W	BIM1	1	0.298658	1.469886	0.014355	0.097611	0	0	0	0	0	0.5	0.5
GENE73X	YPR124W	CTR1	1	-0.089267	2.711495	-0.168123	0.070389	0	0	0	0	0	1	1
GENE42X	YDR264C	AKR1	1	0.443607	1.201634	1.02148	0.356144	0	0	0	0	0	0.5	1
GENE41X	YMR116C	ASC1	1	0.056584	1.327687	0.584963	-0.0145	0	0	0	0	0	0.5	1
GENE51X	YMR198W	CIK1	1	0.201634	0.678072	0.378512	0.042644	0	0	0	0	0	0.5	1
GENE79X	YPR131C	NAT3	1	1.378512	1.580145	0.189034	0.31034	0	0	0	0	0	1	1
GENE71X	YJR104C	SOD1	1	0.226509	3.114367	0.163499	0.056584	0	2	2	2	0	1	1
GENE72X	YMR038C	CCS1	1	0.485427	2.916477	0.659925	-0.043943	0	2	0	0	0	1	1
