# Supplementary material for: Chemogenomic and transcriptome analysis identifies mode of action of the chemosensitizing agent CTBT (7-chlorotetrazolo[5,1-c]benzo[1,2,4]triazine)
Source: BMC Genomics. 2010 Mar 4;11:153. doi: 10.1186/1471-2164-11-153 (PMC2841119; doi:10.1186/1471-2164-11-153)
Supplement: Additional file 8 — Cluster data for figure 3B comparing CTBT sensitive strains to hydrogen peroxide, menadion, mefloquine and ibuprophen sensitive strains. Contains the text information to reconstruct figure 3B with TreeView. [file 1471-2164-11-153-S8.CDT]

GID	YORF	NAME	GWEIGHT	cellular_response_stress	mitochondrion_organization	mitochondrion	oxidoreductase_activity	transcription	DNA_repair	CTBT_2mg	CTBT_4mg	Average_5	Average_10	Average_20	Average_40	Median
EWEIGHT				1	1	1	1	1	1	1	1	1	1	1	1	1
GENE0X	YER067W		1	0	0	0	0	0	0	-0.5	-0.5	0.689604	1.126322	3.324354	3.322625	2.224474
GENE2X	YBL100C		1	0	0	0	0	0	0	-0.5	-0.5	0	0	1.09872	0.699792	0.899256
GENE1X	YHR008C	SOD2	1	0	0	2	2	0	0	-1	-1	1.885376	2.516221	2.249313	2.091998	2.170655
GENE4X	YGL038C	OCH1	1	0	0	0	0	0	0	-0.5	-1	1.14056	0.820385	0.756876	0.66775	0.78863
GENE12X	YJR104C	SOD1	1	0	0	2	2	2	0	-1	-1	0.320611	0.945186	0.280356	0.685525	0.503068
GENE8X	YPR067W	ISA2	1	0	0	2	0	0	0	-0.5	-1	0.40069	0.41095	1.046985	0.898189	0.654569
GENE18X	YBL099W	ATP1	1	0	0	2	0	0	0	-0.5	-0.5	0.397676	0	0.486452	0.169243	0.397676
GENE11X	YMR038C	CCS1	1	0	0	2	0	0	0	-1	-1	0.643409	0.563302	0.462719	-0.080617	0.51301
GENE45X	YPL097W	MSY1	1	0	0	2	0	0	0	-1	-1	0.06113	0.43826	0.265726	0.020997	0.163428
GENE9X	YHR183W	GND1	1	0	0	2	0	0	0	-1	-1	0	0	0	0.591291	0.591291
GENE36X	YEL050C	RML2	1	0	0	2	0	0	0	-0.5	-1	-0.057802	0.843905	0.22305	0.274418	0.248734
GENE34X	YMR097C	MTG1	1	0	0	2	0	0	0	-0.5	-1	0	0.406092	0.219609	0.262919	0.262919
GENE38X	YDL040C	NAT1	1	0	0	2	0	0	0	-0.5	-1	0	0.584342	0.22971	0.164842	0.22971
GENE6X	YOR187W	TUF1	1	0	2	2	0	0	0	-0.5	-0.5	0	1.022341	0	0.367017	0.694679
GENE7X	YGR132C	PHB1	1	0	2	2	0	0	0	-0.5	-1	0	1.107918	0.595129	0.659707	0.659707
GENE15X	YGR101W	PCP1	1	0	2	2	0	0	0	-0.5	-1	0.196625	0.902501	0.660545	0.170824	0.428585
GENE20X	YHR011W	DIA4	1	0	2	2	0	0	0	-0.5	-1	0.206181	-0.075756	1.310634	0.572263	0.389222
GENE21X	YNR037C	RSM19	1	0	2	2	0	0	0	-0.5	-1	0	0	0.385994	0	0.385994
GENE25X	YOL027C	MDM38	1	0	2	2	0	0	0	-0.5	-1	0.378004	0.249041	0.530936	0.082612	0.313523
GENE55X	YGR165W	MRPS35	1	0	2	2	0	0	0	-0.5	-1	0.460713	-0.19344	0.312369	-0.130842	0.090763
GENE32X	YJL180C	ATP12	1	0	2	2	0	0	0	-1	-1	0.100275	-0.172093	0.53435	0.438682	0.269478
GENE47X	YNL315C	ATP11	1	0	2	2	0	0	0	-1	-1	-0.030098	-0.211387	0.469242	0.330645	0.150273
GENE33X	YER017C	AFG3	1	0	2	2	0	0	0	1	-1	0.076513	0.586345	0.175173	0.360887	0.26803
GENE41X	YDR115W		1	0	2	2	0	0	0	1	-0.5	-0.094394	0.247215	0.224344	0.208075	0.21621
GENE111X	YJL096W	MRPL49	1	0	2	2	0	0	0	1	-0.5	-0.181835	-0.117575	-0.263945	-0.109114	-0.149705
GENE120X	YMR150C	IMP1	1	0	2	2	0	0	0	1	-0.5	-0.323603	0.444396	-0.325082	-0.050186	-0.186895
GENE65X	YMR060C	SAM37	1	0	2	2	0	0	0	-0.5	-1	-0.31591	0.162021	0.157972	-0.063191	0.047391
GENE63X	YKL134C	Oct-01	1	0	2	2	0	0	0	-0.5	-1	0.011488	-0.208437	0.096156	0.241002	0.053822
GENE69X	YOR211C	MGM1	1	0	2	2	0	0	0	-0.5	-1	0.04536	-0.210735	0.026031	0.18429	0.035696
GENE108X	YOR147W	MDM32	1	0	2	2	0	0	0	-1	-1	0.108237	-0.171055	-0.15642	-0.108984	-0.132702
GENE151X	YOR330C	MIP1	1	0	2	2	0	0	0	-0.5	-1	-0.493255	-0.432546	-0.456296	-0.093159	-0.444421
GENE79X	YLL027W	ISA1	1	0	0	2	0	0	0	-1	-1	0.327687	0.255618	-0.498701	-0.232268	0.011675
GENE90X	YDR049W		1	0	0	2	0	0	0	-0.5	-1	0.454732	-0.600213	0.164043	-0.249836	-0.042897
GENE130X	YER086W	ILV1	1	0	0	2	0	0	0	-0.5	-1	-0.047225	-0.586732	0.095091	-0.487469	-0.267347
GENE138X	YHR100C	GEP4	1	0	0	2	0	0	0	-0.5	-1	-0.127649	-0.337199	-0.306002	-0.521485	-0.3216
GENE146X	YGL085W		1	0	0	2	0	0	0	-0.5	-0.5	-0.277116	-0.657016	-0.264462	-0.447612	-0.362364
GENE149X	YNR001C	CIT1	1	0	0	2	0	0	0	-0.5	-1	-0.491478	-0.077198	-0.485087	-0.314056	-0.399572
GENE157X	YOR065W	CYT1	1	0	0	2	0	0	0	-0.5	-1	-0.499278	-1.262885	-0.6851	-0.483761	-0.592189
GENE28X	YIR021W	MRS1	1	0	0	2	0	0	0	1	-0.5	0.392237	0.194146	0.250525	0.340897	0.295711
GENE167X	YML081C-A	ATP18	1	0	0	2	0	0	0	1	-0.5	0	0	0	0	0
GENE155X	YML008C	ERG6	1	0	0	2	0	0	0	1	-1	0	0.591181	-0.660967	-0.515079	-0.515079
GENE160X	YOR305W		1	0	0	2	0	0	0	1	-0.5	-0.536049	-0.573864	-0.938765	-0.743809	-0.658837
GENE16X	YGR157W	CHO2	1	0	0	0	0	0	0	1	-1	0	0.11915	0.724759	0	0.421954
GENE13X	YLR044C	PDC1	1	0	0	0	0	0	0	1	-1	0.177972	0	0.494823	0.54324	0.494823
GENE19X	YGR180C	RNR4	1	0	0	0	0	0	0	1	-1	-0.213922	0.294415	0.530443	0.490916	0.392665
GENE29X	YIL097W	FYV10	1	0	0	0	0	0	0	1	-0.5	0.166194	0.403304	0.433314	0.1497	0.284749
GENE35X	YJR018W		1	0	0	0	0	0	0	1	-1	-0.256783	0.57259	0.253671	0	0.253671
GENE39X	YKL211C	TRP3	1	0	0	0	0	0	0	1	-1	0.050082	0.473973	0.231703	0.227497	0.2296
GENE59X	YNL101W	AVT4	1	0	0	0	0	0	0	1	-0.5	0	0.070195	0.003384	0.228851	0.070195
GENE163X	YER087C-A		1	0	0	0	0	0	0	1	-0.5	0	0	0	0	0
GENE89X	YOR323C	PRO2	1	0	0	0	0	0	0	1	-1	-0.139321	0.007556	-0.067096	0.154792	-0.02977
GENE165X	YDR017C	KCS1	1	0	0	0	0	0	0	1	-1	0	0	0	0	0
GENE92X	YMR077C	VPS20	1	0	0	0	0	0	0	1	-1	0.228178	-0.674544	-0.037584	-0.053973	-0.045779
GENE101X	YMR151W	YIM2	1	0	0	0	0	0	0	1	-1	0	-0.626279	-0.10962	-0.03367	-0.10962
GENE116X	YOR080W	DIA2	1	0	0	0	0	0	0	1	-1	-0.085493	-0.288026	-0.027395	-0.273304	-0.179399
GENE159X	YDR114C		1	0	0	0	0	0	0	1	-0.5	0	-0.653358	0	0	-0.653358
GENE76X	YFR031C-A	RPL2A	1	0	0	0	0	0	0	1	-0.5	0.088816	0.603745	-0.053293	-0.676628	0.017762
GENE88X	YFL023W	BUD27	1	0	0	0	0	0	0	1	-0.5	0.453627	0.191931	-0.22441	-0.238464	-0.016239
GENE96X	YDR162C	NBP2	1	0	0	0	0	0	0	1	-0.5	-0.161838	0.476035	-0.283955	-0.02947	-0.095654
GENE95X	YJL120W		1	0	0	0	0	0	0	1	-1	0	0.311441	0	-0.495298	-0.091929
GENE145X	YJL121C	RPE1	1	0	0	0	0	0	0	1	-1	-0.329288	0.398855	-0.362152	-0.531064	-0.34572
GENE143X	YGR105W	VMA21	1	0	0	0	0	0	0	1	-0.5	-0.231968	-0.227135	-0.454024	-0.452721	-0.342345
GENE161X	YMR202W	ERG2	1	0	0	0	0	0	0	1	-1	-0.381182	-0.143671	-1.058922	-1.11116	-0.720052
GENE162X	YBR069C	TAT1	1	0	0	0	0	0	0	1	-1	0	-0.268677	-0.769627	-0.796226	-0.769627
GENE3X	YGR104C	SRB5	1	0	0	0	0	2	0	-0.5	-1	0.372686	0.555344	1.414543	1.227793	0.891568
GENE10X	YOL028C	YAP7	1	0	0	0	0	2	0	-0.5	-1	0	1.607461	0.414246	0.562795	0.562795
GENE5X	YML007W	YAP1	1	2	0	0	0	2	0	1	-1	0.602806	0.986859	0.444085	0.867075	0.734941
GENE60X	YHL020C	OPI1	1	2	0	0	0	2	0	1	-1	-0.076978	-0.000895	0.588539	0.123023	0.061064
GENE27X	YDR173C	ARG82	1	0	0	0	0	2	0	1	-0.5	-0.112923	0.429405	0.460431	0.168474	0.298939
GENE14X	YGL025C	PGD1	1	0	0	0	0	2	0	-0.5	-1	0	0.456212	0	0	0.456212
GENE31X	YLR418C	CDC73	1	0	0	0	0	2	0	-0.5	-1	0.112009	0.27523	0.273534	0.356807	0.274382
GENE51X	YBL025W	RRN10	1	0	0	0	0	2	0	-0.5	-1	-0.060961	0.156801	0.132274	0	0.132274
GENE77X	YDR463W	STP1	1	0	0	0	0	2	0	-0.5	-0.5	0.094568	0.212362	-0.120697	-0.061332	0.016618
GENE110X	YDR207C	UME6	1	0	0	0	0	2	0	-0.5	-1	-0.113105	0.142687	-0.212311	-0.186125	-0.149615
GENE40X	YIR033W	MGA2	1	0	0	0	0	2	0	-1	-1	0.213982	-0.250267	0.326165	0.227757	0.220869
GENE91X	YDL005C	MED2	1	0	0	0	0	2	0	-1	-1	-0.016743	-0.305866	-0.071903	-0.006045	-0.044323
GENE128X	YGL244W	RTF1	1	0	0	0	0	2	0	-0.5	-1	-0.159612	-0.623334	-0.095307	-0.33245	-0.246031
GENE136X	YGR063C	SPT4	1	0	0	0	0	2	0	-0.5	-1	-0.194301	-0.230792	-0.370253	-0.44565	-0.300522
GENE144X	YJL176C	SWI3	1	0	0	0	0	2	0	-0.5	-1	0.011777	-0.298776	-0.388216	-0.431239	-0.343496
GENE24X	YGR044C	RME1	1	0	0	0	0	2	0	1	-0.5	-0.089331	0.328407	0.40964	0.643896	0.369023
GENE72X	YHR206W	SKN7	1	0	0	0	0	2	0	1	-0.5	0.201649	-0.134153	-0.035005	0.090033	0.027514
GENE119X	YER111C	SWI4	1	0	0	0	0	2	0	1	-1	-0.187841	0.176588	-0.185331	-0.396914	-0.186586
GENE153X	YBL093C	ROX3	1	0	0	0	0	2	0	1	-1	-0.420048	-0.127937	-0.518866	-0.670324	-0.469457
GENE46X	YPL031C	PHO85	1	0	0	0	0	2	0	-0.5	-1	-0.057644	0.645413	0.200031	0.101402	0.150716
GENE48X	YLR226W	BUR2	1	0	0	0	0	2	0	-0.5	-1	-0.033727	0.346647	-0.060715	0.328163	0.147218
GENE115X	YDR028C	REG1	1	0	0	0	0	2	0	-1	-1	-0.008416	0.688903	-0.427043	-0.347412	-0.177914
GENE122X	YOL012C	HTZ1	1	0	0	0	0	2	0	-0.5	-1	0	0.093243	-0.498939	0	-0.202848
GENE113X	YKL139W	CTK1	1	0	0	0	0	2	0	-0.5	-1	-0.080232	-0.444357	-0.24337	-0.089443	-0.166407
GENE129X	YGL246C	RAI1	1	0	0	0	0	2	0	-0.5	-1	-0.253381	-0.208939	-0.250619	-0.316049	-0.252
GENE133X	YDR195W	REF2	1	0	0	0	0	2	0	-0.5	-1	-0.226045	-0.181101	-0.334545	-0.325482	-0.275763
GENE134X	YOR209C	NPT1	1	0	0	0	0	2	0	-1	-1	0.005719	-0.794724	-0.211829	-0.360187	-0.286008
GENE30X	YMR224C	MRE11	1	2	0	2	0	2	2	-1	-1	0.283056	-0.507496	0.679925	0	0.283056
GENE52X	YNL250W	RAD50	1	2	0	2	0	0	2	1	-1	0.021749	0.224878	0.101658	0.128393	0.115026
GENE61X	YMR078C	CTF18	1	2	0	2	0	0	2	1	-1	0.371334	0.150539	-0.032858	-0.147665	0.058841
GENE106X	YDR477W	SNF1	1	2	0	2	0	0	0	-0.5	-1	0.11443	-0.279979	0.033387	-0.360264	-0.123296
GENE147X	YBR097W	VPS15	1	2	0	2	0	0	0	-0.5	-1	-0.400992	-0.321463	-0.381018	-0.412639	-0.391005
GENE64X	YJL095W	BCK1	1	2	0	0	0	0	0	1	-1	0.005772	-0.061981	0.139413	0.097073	0.051423
GENE123X	YGL194C	HOS2	1	2	0	0	0	2	0	1	-1	-0.229802	-0.187452	-0.173192	-0.270037	-0.208627
GENE73X	YBR098W	MMS4	1	2	0	0	0	2	2	-1	-1	0	0.136153	0.026161	-0.024189	0.026161
GENE105X	YOL148C	SPT20	1	2	0	0	0	2	0	-1	-1	-0.105913	-0.21091	-0.140089	-0.068118	-0.123001
GENE22X	YGR056W	RSC1	1	2	0	0	0	2	2	-0.5	-0.5	0.378384	-0.057014	0.380015	0.919418	0.3792
GENE53X	YDR138W	HPR1	1	2	0	0	0	2	2	-0.5	-1	0.051206	0.004981	0.214849	0.164466	0.107836
GENE100X	YNL107W	YAF9	1	2	0	0	0	2	2	-0.5	-1	-0.010315	-0.127782	-0.249119	-0.086059	-0.10692
GENE86X	YNL139C	THO2	1	2	0	0	0	2	2	1	-0.5	-0.66656	-0.110067	0.305909	0.095646	-0.00721
GENE85X	YOR290C	SNF2	1	2	0	0	0	2	2	-0.5	-1	-0.032935	0.023631	-0.197756	0.049492	-0.004652
GENE58X	YIL128W	MET18	1	2	0	0	0	2	2	-0.5	-1	0.331792	-0.465662	0.128283	0.035241	0.081762
GENE131X	YPL129W	TAF14	1	2	0	0	0	2	2	-1	-1	-0.219075	0.249897	-0.322953	-0.380853	-0.271014
GENE81X	YLL002W	RTT109	1	2	0	0	0	0	2	-0.5	-1	0.064516	-0.477009	0.260217	-0.056792	0.003862
GENE78X	YPR164W	MMS1	1	2	0	0	0	0	2	-0.5	-1	-0.113152	0.145552	-0.207628	0.48366	0.0162
GENE80X	YDR369C	XRS2	1	2	0	0	0	0	2	-0.5	-1	0.004252	0.19939	-0.344443	0.004946	0.004599
GENE109X	YGL058W	RAD6	1	2	0	0	0	0	2	-0.5	-1	-0.196357	0.108612	-0.244107	-0.101605	-0.148981
GENE57X	YCR066W	RAD18	1	2	0	0	0	0	2	-0.5	-1	0.162045	-0.109841	0.011546	0.152408	0.081977
GENE137X	YDR004W	RAD57	1	2	0	0	0	0	2	-0.5	-1	-0.411597	-0.001526	-0.475066	-0.199332	-0.305464
GENE158X	YGL163C	RAD54	1	2	0	0	0	0	2	-0.5	-1	-0.54909	-0.643521	0	0	-0.596305
GENE44X	YPR131C	NAT3	1	0	2	0	0	0	0	-1	-1	-0.394838	0.490093	0.106684	0.228955	0.167819
GENE17X	YAL012W	CYS3	1	0	0	0	0	0	0	-1	-1	0	0.997043	0.386276	0.40075	0.40075
GENE26X	YER090W	TRP2	1	0	0	0	0	0	0	-1	-1	0.137056	0.601779	0.199242	0.399432	0.299337
GENE23X	YPR124W	CTR1	1	0	0	0	0	0	0	-1	-1	-0.218043	0.350575	0.393763	0.529214	0.372169
GENE37X	YEL044W	IES6	1	0	0	0	0	0	0	-0.5	-1	0.104731	0.477974	-0.079897	0.35957	0.232151
GENE42X	YDL167C	NRP1	1	0	0	0	0	0	0	-0.5	-1	0.204449	0.120464	0	0.478831	0.204449
GENE43X	YDL185W	TFP1	1	0	0	0	0	0	0	-0.5	-1	0	0	0.123006	0.244982	0.183994
GENE49X	YCR094W	CDC50	1	0	0	0	0	0	0	-0.5	-1	0.056529	0.226435	0.042257	0.280476	0.141482
GENE54X	YMR031W-A		1	0	0	0	0	0	0	-0.5	-1	0	-0.234748	0.10064	0.459795	0.10064
GENE68X	YDR264C	AKR1	1	0	0	0	0	0	0	-0.5	-1	-0.002438	0.15809	-0.198343	0.076295	0.036928
GENE102X	YDR532C		1	0	0	0	0	0	0	-0.5	-1	0	-0.109812	-0.136043	0.135066	-0.109812
GENE87X	YDR008C		1	0	0	0	0	0	0	-0.5	-1	-0.226938	0.089564	-0.000994	-0.015228	-0.008111
GENE70X	YMR198W	CIK1	1	0	0	0	0	0	0	-0.5	-1	0.007246	0	0	0.06015	0.033698
GENE84X	YNL280C	ERG24	1	0	0	0	0	0	0	-0.5	-1	0	0.03274	0	-0.036611	-0.001935
GENE166X	YER014C-A	BUD25	1	0	0	0	0	0	0	-0.5	-1	0	0	0	0	0
GENE168X	YGL026C	TRP5	1	0	0	0	0	0	0	-0.5	-1	0	0	0	0	0
GENE62X	YER095W	RAD51	1	0	0	0	0	0	0	-1	-1	-0.127049	0.408695	0.00151	0.115233	0.058372
GENE74X	YNL059C	ARP5	1	0	0	0	0	0	0	-1	-1	0.169691	0.820656	-0.123738	-0.139576	0.022977
GENE66X	YKR082W	NUP133	1	0	0	0	0	0	0	-0.5	-0.5	0.104355	0.216108	-0.015205	-0.026599	0.044575
GENE71X	YHR045W		1	0	0	0	0	0	0	-1	-1	0.283519	0.431958	-0.22825	-0.360007	0.027634
GENE93X	YER016W	BIM1	1	0	0	0	0	0	0	-0.5	-0.5	0.147463	0.593316	-0.252681	-0.286415	-0.052609
GENE67X	YGR135W	PRE9	1	0	0	0	0	0	0	-0.5	-1	-0.294964	0.76268	0.039084	0.035329	0.037206
GENE75X	YGL066W	SGF73	1	0	0	0	0	0	0	-0.5	-0.5	-0.131238	0.372278	0.103055	-0.060658	0.021199
GENE104X	YDR128W	MTC5	1	0	0	0	0	0	0	-0.5	-1	-0.037908	0.72316	-0.198027	-0.201298	-0.117968
GENE98X	YOR331C		1	0	0	0	0	0	0	-0.5	-1	-0.247044	0.493853	0.0261	-0.221932	-0.097916
GENE118X	YOR332W	VMA4	1	0	0	0	0	0	0	-0.5	-1	-0.249284	0.455902	-0.187412	-0.180493	-0.183953
GENE124X	YPL234C	TFP3	1	0	0	0	0	0	0	-0.5	-1	-0.292812	0.477141	-0.178842	-0.3398	-0.235827
GENE97X	YBR200W	BEM1	1	0	0	0	0	0	0	-0.5	-0.5	0.154753	-0.343341	0.091121	-0.284277	-0.096578
GENE82X	YJL182C		1	0	0	0	0	0	0	-1	-1	0	-0.411105	0.41754	0	0.003218
GENE50X	YER026C	CHO1	1	0	0	0	0	0	0	-1	-1	0.1281	0.162828	0.14603	0.014439	0.137065
GENE56X	YOL086C	ADH1	1	0	0	0	0	0	0	-1	-1	0.088105	0	0.142421	-0.043559	0.088105
GENE83X	YNR065C		1	0	0	0	0	0	0	-0.5	-0.5	0	-0.000222	0.068778	-0.072191	-0.000222
GENE164X	YGR055W	MUP1	1	0	0	0	0	0	0	-1	-1	0	0	0	0	0
GENE103X	YOL138C	RTC1	1	0	0	0	0	0	0	-0.5	-0.5	-0.255651	-0.092677	-0.118897	-0.102329	-0.110613
GENE107X	YJL204C	RCY1	1	0	0	0	0	0	0	-1	-1	-0.290224	0.071511	-0.219115	-0.038211	-0.128663
GENE114X	YPL170W	DAP1	1	0	0	0	0	0	0	-1	-1	0	0.014083	-0.167845	-0.342466	-0.167845
GENE94X	YER083C	GET2	1	0	0	0	0	0	0	-0.5	-0.5	-0.115822	-0.352947	-0.06125	-0.055218	-0.088536
GENE112X	YJL206C		1	0	0	0	0	0	0	-1	-1	0	-0.462914	0	0.131014	-0.16595
GENE141X	YLR244C	MAP1	1	0	0	0	0	0	0	-1	-1	0	-0.336106	-0.362836	0.042146	-0.336106
GENE117X	YLR240W	VPS34	1	0	0	0	0	0	0	-0.5	-1	-0.100398	-0.093418	-0.35311	-0.26127	-0.180834
GENE121X	YCR086W	CSM1	1	0	0	0	0	0	0	-0.5	-1	-0.087339	-0.185479	-0.321777	-0.194611	-0.190045
GENE127X	YHR060W	VMA22	1	0	0	0	0	0	0	-0.5	-1	-0.002476	-0.499243	-0.346936	-0.143673	-0.245305
GENE140X	YGR064W		1	0	0	0	0	0	0	-0.5	-1	-0.064307	-0.459076	-0.266102	-0.389002	-0.327552
GENE148X	YHR013C	ARD1	1	0	0	0	0	0	0	-0.5	-1	-0.149404	-0.467498	-0.37645	-0.414224	-0.395337
GENE156X	YJL175W		1	0	0	0	0	0	0	-0.5	-1	0	0	-0.522039	0	-0.522039
GENE99X	YMR116C	ASC1	1	0	0	0	0	0	0	-0.5	-1	-0.052796	-0.064052	-0.141505	-0.73476	-0.102779
GENE126X	YGL135W	RPL1B	1	0	0	0	0	0	0	-0.5	-1	-0.264098	0.107942	-0.216898	-0.618499	-0.240498
GENE125X	YEL036C	ANP1	1	0	0	0	0	0	0	-0.5	-1	-0.204285	-0.27473	-0.123218	-0.520893	-0.239508
GENE150X	YLR350W	ORM2	1	0	0	0	0	0	0	-0.5	-1	-0.3273	-0.452684	-0.410304	-0.801998	-0.431494
GENE135X	YEL059W		1	0	0	0	0	0	0	-0.5	-0.5	-0.117105	0.095753	-0.500957	-0.480201	-0.298653
GENE139X	YGL024W		1	0	0	0	0	0	0	-0.5	-1	-0.242783	-0.06761	-0.618163	-0.404511	-0.323647
GENE152X	YCL007C		1	0	0	0	0	0	0	-0.5	-1	-0.552052	-0.064659	-0.59032	-0.343995	-0.448024
GENE142X	YOR026W	BUB3	1	0	0	0	0	0	0	-0.5	-0.5	-0.185008	-0.405966	-0.385187	-0.293308	-0.339247
GENE154X	YHR141C	RPL42B	1	0	0	0	0	0	0	-1	-1	-0.41838	-0.535133	-0.745682	-0.361417	-0.476756
GENE132X	YLR056W	ERG3	1	0	0	0	0	0	0	-0.5	-1	-0.274744	-0.243225	-2.506056	0	-0.274744
